# Supplementary material for: 3,3′-Diethyl-1,1′-[anthracene-9,10-diylbis(oxyethyl­ene)]diimidazolium diiodide
Source: Acta Crystallogr Sect E Struct Rep Online. 2009 Sep 30;65(Pt 10):o2593. doi: 10.1107/S1600536809038379 (PMC2970281; doi:10.1107/S1600536809038379)
Supplement: Supplementary file 1 [file e-65-o2593-sup1.cif]

##############################################################################
###                                                                        ###
###        Electronic paper (Acta Crystallographica Section E)             ###
###                                                                        ###
##############################################################################
#                                                                            #
# This CIF contains the data in a paper accepted for publication in Acta     #
# Crystallographica Section E. It conforms to the requirements of Notes      #
# for Authors for Section E, and has been peer reviewed under the auspices   #
# of the IUCr Commission on Journals.                                        #
#                                                                            #
# Full details of the Crystallographic Information File format               #
# are given in the paper "The Crystallographic Information File (CIF):       #
# a New Standard Archive File for Crystallography" by S. R. Hall, F. H.      #
# Allen and I. D. Brown [Acta Cryst. (1991), A47, 655-685].                  #
#                                                                            #
# The current version of the core CIF dictionary is obtainable from          #
# ftp://ftp.iucr.org/pub/cif_core.dic. The current version number is 2.4.    #
#                                                                            #
# Software is freely available for graphical display of the structure(s) in  #
# this CIF.  For information consult the CIF home page http://www.iucr.org/  #
# cif/home.html                                                              #
#                                                                            #
# This file may be used for bona fide research purposes within the           #
# scientific community so long as proper attribution is given to the journal # 
# article from which it was obtained.                                        #
#                                                                            #
##############################################################################
                                             
data_I
_audit_creation_method     SHELXL97
_chemical_name_systematic
;
3,3'-Diethyl-1,1'-[anthracene-9,10-diylbis(oxyethylene)]diimidazolium diiodide
;
_chemical_name_common
;
9,10-Bis[<i>N</i>-ethylimidazoliumethoxyl]anthracene Diiodide
;
_chemical_formula_moiety     'C28 H32 N4 O2 2+, 2(I -)'
_chemical_formula_sum     'C28 H32 I2 N4 O2'
_chemical_formula_iupac     'C28 H32 N4 O2 2+, 2I -'
_chemical_formula_weight     710.38
_chemical_melting_point     ?
_symmetry_cell_setting     Monoclinic
_symmetry_space_group_name_H-M     'P 21/n'
_symmetry_space_group_name_Hall     '-P 2yn'
loop_
    _symmetry_equiv_pos_as_xyz
    'x, y, z'
    '-x+1/2, y+1/2, -z+1/2'
    '-x, -y, -z'
    'x-1/2, -y-1/2, z-1/2'
_cell_length_a     11.4733(13)
_cell_length_b     10.6692(12)
_cell_length_c     13.1553(15)
_cell_angle_alpha     90.00
_cell_angle_beta     112.725(2)
_cell_angle_gamma     90.00
_cell_volume     1485.3(3)
_cell_formula_units_Z     2
_cell_measurement_reflns_used     5650
_cell_measurement_theta_min     0.932
_cell_measurement_theta_max     28.414
_cell_measurement_temperature     298(2)
_exptl_crystal_description     Block
_exptl_crystal_colour     Colourless
_exptl_crystal_size_max     0.24
_exptl_crystal_size_mid     0.22
_exptl_crystal_size_min     0.22
_exptl_crystal_density_diffrn     1.588
_exptl_crystal_density_meas     ?
_exptl_crystal_density_method     'not measured'
_exptl_crystal_F_000     700
_exptl_absorpt_coefficient_mu     2.147
_exptl_absorpt_correction_type     multi-Scan
_exptl_absorpt_process_details     '(SADABS; Sheldrick, 1996)'
_exptl_absorpt_correction_T_min     0.6268
_exptl_absorpt_correction_T_max     0.6495
_exptl_special_details
;
;
_diffrn_ambient_temperature     298(2)
_diffrn_radiation_type     MoK\a
_diffrn_radiation_wavelength     0.71073
_diffrn_radiation_source     'fine-focus sealed tube'
_diffrn_radiation_monochromator     graphite
_diffrn_measurement_device_type     'Bruker SMART CCD area-detector'
_diffrn_measurement_method     '\f and \w'
_diffrn_detector_area_resol_mean     ?
_diffrn_reflns_number     8914
_diffrn_reflns_av_R_equivalents     0.0347
_diffrn_reflns_av_sigmaI/netI     0.0390
_diffrn_reflns_theta_min     2.01
_diffrn_reflns_theta_max     25.00
_diffrn_reflns_theta_full     25.00
_diffrn_measured_fraction_theta_max     0.992
_diffrn_measured_fraction_theta_full     0.992
_diffrn_reflns_limit_h_min     -7
_diffrn_reflns_limit_h_max     13
_diffrn_reflns_limit_k_min     -12
_diffrn_reflns_limit_k_max     11
_diffrn_reflns_limit_l_min     -15
_diffrn_reflns_limit_l_max     15
_diffrn_standards_number     0
_diffrn_standards_interval_count     .
_diffrn_standards_interval_time     .
_diffrn_standards_decay_%     ?
_refine_special_details
;
Refinement of <i>F</i>\^2\^ against ALL reflections. The weighted
<i>R</i>-factor <i>wR</i> and goodness of fit <i>S</i> are based on
<i>F</i>\^2\^, conventional <i>R</i>-factors <i>R</i> are based on <i>F</i>,
with <i>F</i> set to zero for negative <i>F</i>\^2\^. The threshold expression
of <i>F</i>\^2\^ > \s(<i>F</i>\^2\^) is used only for calculating
<i>R</i>-factors(gt) <i>etc</i>. and is not relevant to the choice of
reflections for refinement. <i>R</i>-factors based on <i>F</i>\^2\^ are
statistically about twice as large as those based on <i>F</i>, and <i>R</i>-
factors based on ALL data will be even larger.
;
_reflns_number_total     2603
_reflns_number_gt     1989
_reflns_threshold_expression     I>2\s(I)
_refine_ls_structure_factor_coef     Fsqd
_refine_ls_matrix_type     full
_refine_ls_R_factor_all     0.0617
_refine_ls_R_factor_gt     0.0442
_refine_ls_wR_factor_gt     0.0941
_refine_ls_wR_factor_ref     0.1022
_refine_ls_goodness_of_fit_ref     1.072
_refine_ls_restrained_S_all     1.072
_refine_ls_number_reflns     2603
_refine_ls_number_parameters     163
_refine_ls_number_restraints     0
_refine_ls_hydrogen_treatment     constr
_refine_ls_weighting_scheme     calc
_refine_ls_weighting_details
                 'calc w=1/[\s^2^(Fo^2^)+(0.0505P)^2^] where P=(Fo^2^+2Fc^2^)/3'
_atom_sites_solution_hydrogens     geom
_atom_sites_solution_primary     direct
_atom_sites_solution_secondary     difmap
_refine_ls_shift/su_max     0.001
_refine_ls_shift/su_mean     0.000
_refine_diff_density_max     0.807
_refine_diff_density_min     -0.273
_refine_ls_extinction_method     none
_refine_ls_extinction_coef     ?
loop_
    _atom_type_symbol
    _atom_type_description
    _atom_type_scat_dispersion_real
    _atom_type_scat_dispersion_imag
    _atom_type_scat_source
    'C' 'C' 0.0033 0.0016
                         'International Tables Vol C Tables 4.2.6.8 and 6.1.1.4'
    'H' 'H' 0.0000 0.0000
                         'International Tables Vol C Tables 4.2.6.8 and 6.1.1.4'
    'N' 'N' 0.0061 0.0033
                         'International Tables Vol C Tables 4.2.6.8 and 6.1.1.4'
    'O' 'O' 0.0106 0.0060
                         'International Tables Vol C Tables 4.2.6.8 and 6.1.1.4'
    'I' 'I' -0.4742 1.8119
                         'International Tables Vol C Tables 4.2.6.8 and 6.1.1.4'
_computing_data_collection     'SMART (Bruker, 1998)'
_computing_cell_refinement     'SAINT (Bruker, 1999)'
_computing_data_reduction     'SAINT (Bruker, 1999)'
_computing_structure_solution     'SHELXS97 (Sheldrick, 2008)'
_computing_structure_refinement     'SHELXL97 (Sheldrick, 2008)'
_computing_molecular_graphics     'SHELXTL (Sheldrick, 2008)'
_computing_publication_material     'SHELXTL (Sheldrick, 2008)'
loop_
    _atom_site_type_symbol
    _atom_site_label
    _atom_site_fract_x
    _atom_site_fract_y
    _atom_site_fract_z
    _atom_site_U_iso_or_equiv
    _atom_site_adp_type
    _atom_site_calc_flag
    _atom_site_refinement_flags
    _atom_site_occupancy
    _atom_site_disorder_assembly
    _atom_site_disorder_group
    I I1 0.42215(3) 0.07079(3) 0.19395(3) 0.06624(18) Uani d . 1 . .
    O O1 0.6771(3) 0.6579(3) 0.1484(2) 0.0520(8) Uani d . 1 . .
    N N1 0.6819(4) 0.7779(4) 0.4677(3) 0.0628(11) Uani d . 1 . .
    N N2 0.7451(3) 0.8096(3) 0.3355(3) 0.0503(9) Uani d . 1 . .
    C C1 0.5148(7) 0.6942(7) 0.5210(6) 0.115(2) Uani d . 1 . .
    H H1A 0.4719 0.7075 0.5699 0.172 Uiso calc R 1 . .
    H H1B 0.5544 0.6132 0.5349 0.172 Uiso calc R 1 . .
    H H1C 0.4550 0.6981 0.4461 0.172 Uiso calc R 1 . .
    C C2 0.6093(6) 0.7894(7) 0.5390(5) 0.100(2) Uani d . 1 . .
    H H2A 0.6677 0.7860 0.6155 0.120 Uiso calc R 1 . .
    H H2B 0.5684 0.8708 0.5266 0.120 Uiso calc R 1 . .
    C C3 0.6648(5) 0.8459(5) 0.3797(4) 0.0603(13) Uani d . 1 . .
    H H3A 0.6055 0.9096 0.3527 0.072 Uiso calc R 1 . .
    C C4 0.7780(5) 0.6961(5) 0.4802(4) 0.0723(16) Uani d . 1 . .
    H H4A 0.8107 0.6375 0.5365 0.087 Uiso calc R 1 . .
    C C5 0.8164(5) 0.7143(5) 0.3988(4) 0.0651(14) Uani d . 1 . .
    H H5A 0.8800 0.6705 0.3868 0.078 Uiso calc R 1 . .
    C C6 0.7488(5) 0.8552(5) 0.2318(4) 0.0637(13) Uani d . 1 . .
    H H6A 0.8315 0.8392 0.2307 0.076 Uiso calc R 1 . .
    H H6B 0.7342 0.9449 0.2258 0.076 Uiso calc R 1 . .
    C C7 0.6479(4) 0.7891(4) 0.1346(3) 0.0577(12) Uani d . 1 . .
    H H7A 0.5646 0.8048 0.1345 0.069 Uiso calc R 1 . .
    H H7B 0.6497 0.8189 0.0656 0.069 Uiso calc R 1 . .
    C C8 0.5860(4) 0.5813(4) 0.0729(3) 0.0443(10) Uani d . 1 . .
    C C9 0.4887(4) 0.5346(4) 0.0997(3) 0.0432(10) Uani d . 1 . .
    C C10 0.4733(5) 0.5667(4) 0.1992(4) 0.0534(12) Uani d . 1 . .
    H H10A 0.5310 0.6204 0.2495 0.064 Uiso calc R 1 . .
    C C11 0.3758(5) 0.5200(5) 0.2213(4) 0.0642(13) Uani d . 1 . .
    H H11A 0.3676 0.5417 0.2867 0.077 Uiso calc R 1 . .
    C C12 0.2873(5) 0.4392(5) 0.1468(4) 0.0655(14) Uani d . 1 . .
    H H12A 0.2205 0.4083 0.1628 0.079 Uiso calc R 1 . .
    C C13 0.2987(5) 0.4058(4) 0.0511(4) 0.0557(12) Uani d . 1 . .
    H H13A 0.2396 0.3517 0.0027 0.067 Uiso calc R 1 . .
    C C14 0.6018(4) 0.5485(4) -0.0243(3) 0.0426(10) Uani d . 1 . .
loop_
    _atom_site_aniso_label
    _atom_site_aniso_U_11
    _atom_site_aniso_U_22
    _atom_site_aniso_U_33
    _atom_site_aniso_U_12
    _atom_site_aniso_U_13
    _atom_site_aniso_U_23
    I1 0.0748(3) 0.0667(3) 0.0669(2) 0.00388(17) 0.0379(2) 0.00174(16)
    O1 0.0521(18) 0.0522(19) 0.0433(16) -0.0023(14) 0.0090(14) -0.0128(14)
    N1 0.073(3) 0.064(3) 0.048(2) -0.011(2) 0.020(2) -0.013(2)
    N2 0.051(2) 0.052(2) 0.0430(19) -0.0073(18) 0.0127(18) -0.0170(17)
    C1 0.124(6) 0.129(7) 0.115(5) -0.023(5) 0.072(5) -0.023(5)
    C2 0.128(6) 0.118(5) 0.076(4) -0.036(4) 0.064(4) -0.031(4)
    C3 0.066(3) 0.056(3) 0.056(3) 0.003(2) 0.020(3) -0.012(2)
    C4 0.081(4) 0.067(4) 0.047(3) 0.002(3) 0.001(3) 0.005(3)
    C5 0.059(3) 0.067(3) 0.055(3) 0.009(3) 0.008(3) -0.013(3)
    C6 0.081(4) 0.060(3) 0.050(3) -0.019(3) 0.025(2) -0.011(2)
    C7 0.072(3) 0.050(3) 0.045(2) -0.005(2) 0.016(2) -0.007(2)
    C8 0.044(3) 0.045(2) 0.039(2) 0.005(2) 0.0102(19) -0.0063(19)
    C9 0.049(3) 0.043(2) 0.034(2) 0.012(2) 0.0113(19) -0.0012(17)
    C10 0.061(3) 0.055(3) 0.043(2) 0.002(2) 0.018(2) -0.007(2)
    C11 0.085(4) 0.069(3) 0.050(3) 0.004(3) 0.039(3) -0.007(2)
    C12 0.067(3) 0.071(4) 0.069(3) 0.003(3) 0.037(3) -0.005(3)
    C13 0.057(3) 0.052(3) 0.057(3) -0.001(2) 0.021(2) -0.007(2)
    C14 0.043(2) 0.040(2) 0.041(2) 0.0060(19) 0.0121(19) -0.0009(18)
_geom_special_details
;
All e.s.d.'s (except the e.s.d. in the dihedral angle between two l.s. planes)
are estimated using the full covariance matrix. The cell e.s.d.'s are taken
into account individually in the estimation of e.s.d.'s in distances, angles
and torsion angles; correlations between e.s.d.'s in cell parameters are only
used when they are defined by crystal symmetry. An approximate (isotropic)
treatment of cell e.s.d.'s is used for estimating e.s.d.'s involving l.s.
planes.
;
loop_
    _geom_bond_atom_site_label_1
    _geom_bond_atom_site_label_2
    _geom_bond_site_symmetry_2
    _geom_bond_distance
    _geom_bond_publ_flag
    O1 C8 . 1.395(5) ?
    O1 C7 . 1.434(5) ?
    N1 C3 . 1.315(6) ?
    N1 C4 . 1.365(6) ?
    N1 C2 . 1.482(7) ?
    N2 C3 . 1.323(6) ?
    N2 C5 . 1.368(6) ?
    N2 C6 . 1.464(6) ?
    C1 C2 . 1.437(8) ?
    C1 H1A . 0.96 ?
    C1 H1B . 0.96 ?
    C1 H1C . 0.96 ?
    C2 H2A . 0.97 ?
    C2 H2B . 0.97 ?
    C3 H3A . 0.93 ?
    C4 C5 . 1.321(7) ?
    C4 H4A . 0.93 ?
    C5 H5A . 0.93 ?
    C6 C7 . 1.525(6) ?
    C6 H6A . 0.97 ?
    C6 H6B . 0.97 ?
    C7 H7A . 0.97 ?
    C7 H7B . 0.97 ?
    C8 C9 . 1.387(6) ?
    C8 C14 . 1.402(6) ?
    C9 C10 . 1.428(6) ?
    C9 C14 3_665 1.432(5) ?
    C10 C11 . 1.355(7) ?
    C10 H10A . 0.93 ?
    C11 C12 . 1.402(7) ?
    C11 H11A . 0.93 ?
    C12 C13 . 1.363(7) ?
    C12 H12A . 0.93 ?
    C13 C14 3_665 1.407(7) ?
    C13 H13A . 0.93 ?
    C14 C13 3_665 1.407(7) ?
    C14 C9 3_665 1.432(5) ?
loop_
    _geom_angle_atom_site_label_1
    _geom_angle_atom_site_label_2
    _geom_angle_atom_site_label_3
    _geom_angle_site_symmetry_1
    _geom_angle_site_symmetry_3
    _geom_angle
    _geom_angle_publ_flag
    C8 O1 C7 . . 114.0(3) ?
    C3 N1 C4 . . 107.4(5) ?
    C3 N1 C2 . . 125.7(5) ?
    C4 N1 C2 . . 127.0(5) ?
    C3 N2 C5 . . 107.7(4) ?
    C3 N2 C6 . . 126.0(4) ?
    C5 N2 C6 . . 126.0(4) ?
    C2 C1 H1A . . 109.5 ?
    C2 C1 H1B . . 109.5 ?
    H1A C1 H1B . . 109.5 ?
    C2 C1 H1C . . 109.5 ?
    H1A C1 H1C . . 109.5 ?
    H1B C1 H1C . . 109.5 ?
    C1 C2 N1 . . 114.2(5) ?
    C1 C2 H2A . . 108.7 ?
    N1 C2 H2A . . 108.7 ?
    C1 C2 H2B . . 108.7 ?
    N1 C2 H2B . . 108.7 ?
    H2A C2 H2B . . 107.6 ?
    N1 C3 N2 . . 109.5(4) ?
    N1 C3 H3A . . 125.3 ?
    N2 C3 H3A . . 125.3 ?
    C5 C4 N1 . . 108.3(5) ?
    C5 C4 H4A . . 125.8 ?
    N1 C4 H4A . . 125.8 ?
    C4 C5 N2 . . 107.1(5) ?
    C4 C5 H5A . . 126.4 ?
    N2 C5 H5A . . 126.4 ?
    N2 C6 C7 . . 110.0(4) ?
    N2 C6 H6A . . 109.7 ?
    C7 C6 H6A . . 109.7 ?
    N2 C6 H6B . . 109.7 ?
    C7 C6 H6B . . 109.7 ?
    H6A C6 H6B . . 108.2 ?
    O1 C7 C6 . . 106.3(4) ?
    O1 C7 H7A . . 110.5 ?
    C6 C7 H7A . . 110.5 ?
    O1 C7 H7B . . 110.5 ?
    C6 C7 H7B . . 110.5 ?
    H7A C7 H7B . . 108.7 ?
    C9 C8 O1 . . 119.0(4) ?
    C9 C8 C14 . . 122.8(4) ?
    O1 C8 C14 . . 118.0(4) ?
    C8 C9 C10 . . 122.9(4) ?
    C8 C9 C14 . 3_665 119.0(4) ?
    C10 C9 C14 . 3_665 118.1(4) ?
    C11 C10 C9 . . 120.8(4) ?
    C11 C10 H10A . . 119.6 ?
    C9 C10 H10A . . 119.6 ?
    C10 C11 C12 . . 120.8(5) ?
    C10 C11 H11A . . 119.6 ?
    C12 C11 H11A . . 119.6 ?
    C13 C12 C11 . . 120.3(5) ?
    C13 C12 H12A . . 119.9 ?
    C11 C12 H12A . . 119.9 ?
    C12 C13 C14 . 3_665 121.2(4) ?
    C12 C13 H13A . . 119.4 ?
    C14 C13 H13A 3_665 . 119.4 ?
    C8 C14 C13 . 3_665 123.0(4) ?
    C8 C14 C9 . 3_665 118.2(4) ?
    C13 C14 C9 3_665 3_665 118.8(4) ?
loop_
    _geom_torsion_atom_site_label_1
    _geom_torsion_atom_site_label_2
    _geom_torsion_atom_site_label_3
    _geom_torsion_atom_site_label_4
    _geom_torsion_site_symmetry_1
    _geom_torsion_site_symmetry_2
    _geom_torsion_site_symmetry_3
    _geom_torsion_site_symmetry_4
    _geom_torsion
    _geom_torsion_publ_flag
    C3 N1 C2 C1 . . . . 102.4(7) ?
    C4 N1 C2 C1 . . . . -77.6(7) ?
    C4 N1 C3 N2 . . . . 0.6(5) ?
    C2 N1 C3 N2 . . . . -179.3(4) ?
    C5 N2 C3 N1 . . . . -0.1(5) ?
    C6 N2 C3 N1 . . . . 174.7(4) ?
    C3 N1 C4 C5 . . . . -0.9(6) ?
    C2 N1 C4 C5 . . . . 179.0(5) ?
    N1 C4 C5 N2 . . . . 0.8(6) ?
    C3 N2 C5 C4 . . . . -0.5(5) ?
    C6 N2 C5 C4 . . . . -175.2(4) ?
    C3 N2 C6 C7 . . . . -80.2(6) ?
    C5 N2 C6 C7 . . . . 93.6(5) ?
    C8 O1 C7 C6 . . . . 173.3(4) ?
    N2 C6 C7 O1 . . . . -60.2(5) ?
    C7 O1 C8 C9 . . . . -91.0(5) ?
    C7 O1 C8 C14 . . . . 93.1(4) ?
    O1 C8 C9 C10 . . . . 3.5(6) ?
    C14 C8 C9 C10 . . . . 179.2(4) ?
    O1 C8 C9 C14 . . . 3_665 -177.3(3) ?
    C14 C8 C9 C14 . . . 3_665 -1.6(7) ?
    C8 C9 C10 C11 . . . . 179.1(4) ?
    C14 C9 C10 C11 3_665 . . . -0.1(6) ?
    C9 C10 C11 C12 . . . . -0.2(8) ?
    C10 C11 C12 C13 . . . . 0.5(8) ?
    C11 C12 C13 C14 . . . 3_665 -0.4(7) ?
    C9 C8 C14 C13 . . . 3_665 -179.1(4) ?
    O1 C8 C14 C13 . . . 3_665 -3.3(6) ?
    C9 C8 C14 C9 . . . 3_665 1.6(6) ?
    O1 C8 C14 C9 . . . 3_665 177.3(3) ?
loop_
    _geom_hbond_atom_site_label_D
    _geom_hbond_atom_site_label_H
    _geom_hbond_atom_site_label_A
    _geom_hbond_site_symmetry_A
    _geom_hbond_distance_DH
    _geom_hbond_distance_HA
    _geom_hbond_distance_DA
    _geom_hbond_angle_DHA
    C3 H3A I1 1_565 0.93 2.89 3.771(5) 159
    C4 H4A I1 4_666 0.93 2.97 3.893(5) 172
    C5 H5A I1 2_655 0.93 3.05 3.957(6) 167
data_global
_journal_date_recd_electronic     2009-09-11
_journal_date_accepted     2009-09-22
_journal_name_full     'Acta Crystallographica, Section E'
_journal_year     2009
_journal_volume     65
_journal_issue     10
_journal_page_first     o2593
_journal_page_last     o2593
_journal_paper_category     QO
_journal_coeditor_code     CI2907
_publ_contact_author_name     'Yanhui Hou'
_publ_contact_author_address
;
School of Materials Science and Engineering
Tianjin Polytechnic University
No. 63 Chenglin Road, Tianjin 300160, People's Republic of China
;
_publ_contact_author_email     houyh1977@163.com
_publ_contact_author_fax     '086 22 2452 8072'
_publ_contact_author_phone     '086 22 2452 8072'
_publ_section_title
;
3,3'-Diethyl-1,1'-[anthracene-9,10-diylbis(oxyethylene)]diimidazolium diiodide
;
loop_
    _publ_author_name
    _publ_author_address
    'Yanhui Hou'
;
School of Materials Science and Engineering
Tianjin Polytechnic University
No. 63 Chenglin Road
Tianjin 300160
People's Republic of China
;
