# Supplementary material for: 3,3′-Diethyl-1,1′-[anthracene-9,10-diylbis(oxyethyl­ene)]diimidazolium diiodide
Source: Acta Crystallogr Sect E Struct Rep Online. 2009 Sep 30;65(Pt 10):o2593. doi: 10.1107/S1600536809038379 (PMC2970281; doi:10.1107/S1600536809038379)
Supplement: Supplementary file 2 [file e-65-o2593-Isup2.hkl]

# 
# h,k,l, Fc-squared, Fo-squared, sigma(Fo-squared) and status flag 
# 
data_I
_shelx_title ' 1 in P2(1)/n' 
_shelx_refln_list_code          4 
_shelx_F_calc_maximum      238.19 
_exptl_crystal_F_000       700.00 
_reflns_d_resolution_high  0.8410 
 
loop_ 
 _symmetry_equiv_pos_as_xyz 
 'x, y, z' 
 '-x+1/2, y+1/2, -z+1/2' 
 '-x, -y, -z' 
 'x-1/2, -y-1/2, z-1/2' 
 
_cell_length_a    11.4733 
_cell_length_b    10.6692 
_cell_length_c    13.1553 
_cell_angle_alpha  90.000 
_cell_angle_beta  112.725 
_cell_angle_gamma  90.000 
 
_shelx_F_squared_multiplier     1.000 
 
loop_ 
 _refln_index_h 
 _refln_index_k 
 _refln_index_l 
 _refln_F_squared_calc 
 _refln_F_squared_meas 
 _refln_F_squared_sigma 
 _refln_observed_status 
   2   0   0      526.66      579.03     15.35 o 
   4   0   0     1340.37     1157.69     35.03 o 
   6   0   0     5594.68     5474.91    117.62 o 
   8   0   0     1510.66     1415.14     76.85 o 
  10   0   0      156.19      165.45     32.24 o 
  12   0   0      394.50      440.14     70.62 o 
   1   1   0     3928.47     4332.75    102.25 o 
   2   1   0    23356.35    25295.10    337.91 o 
   3   1   0        1.83        6.41      6.33 o 
   4   1   0      947.93      825.25     18.12 o 
   5   1   0     7370.67     7103.20     95.89 o 
   6   1   0       33.47       30.84      6.30 o 
   7   1   0     3668.19     3572.74     64.04 o 
   8   1   0      173.51      179.30     19.26 o 
   9   1   0      445.59      498.93     29.51 o 
  10   1   0      356.55      363.49     33.46 o 
  11   1   0       44.41       78.46     23.55 o 
  12   1   0        4.81       -7.98     30.85 o 
   1   2   0     2994.54     3005.21     45.24 o 
   2   2   0    16079.59    18401.93    225.82 o 
   3   2   0    13813.89    14687.00    183.37 o 
   4   2   0     1114.22     1164.18     22.17 o 
   5   2   0     3290.40     3158.26     48.77 o 
   6   2   0     4599.05     4633.53     75.32 o 
   7   2   0      454.50      430.39     17.75 o 
   8   2   0      252.60      282.98     21.76 o 
   9   2   0      100.37      129.83     22.59 o 
  10   2   0      167.33       98.72     22.64 o 
  11   2   0      336.12      404.26     37.59 o 
  12   2   0       29.24       18.90     27.58 o 
   1   3   0      288.85      295.01     10.73 o 
   2   3   0    17949.96    19665.63    267.57 o 
   3   3   0     1388.18     1329.98     23.72 o 
   4   3   0     9364.98     9664.09    126.33 o 
   5   3   0      230.09      268.13     11.86 o 
   6   3   0      685.17      699.18     21.14 o 
   7   3   0      240.14      235.63     15.10 o 
   8   3   0     2727.02     2642.62     81.40 o 
   9   3   0       77.18       85.48     20.64 o 
  10   3   0      923.47     1032.10     66.42 o 
  11   3   0       22.80       47.10     28.53 o 
  12   3   0       18.48       12.99     28.09 o 
   0   4   0      718.23      689.92     42.89 o 
   1   4   0      404.98      418.96     14.06 o 
   2   4   0        6.09       16.45      5.36 o 
   3   4   0    13047.43    13706.03    174.10 o 
   4   4   0       27.84       33.43      5.59 o 
   5   4   0     2705.64     2653.02     44.19 o 
   6   4   0      393.35      409.19     18.36 o 
   7   4   0       11.08       18.11      8.74 o 
   8   4   0      198.86      195.47     33.21 o 
   9   4   0      721.42      770.54     55.80 o 
  10   4   0        4.37       13.19     24.63 o 
  11   4   0       85.33      110.10     32.61 o 
   1   5   0     2059.01     1875.05     36.41 o 
   2   5   0     5012.83     4839.38     77.06 o 
   3   5   0     1660.16     1675.04     35.00 o 
   4   5   0     4825.22     4911.24     80.23 o 
   5   5   0     1784.94     1687.80     65.00 o 
   6   5   0        7.90        5.33      9.45 o 
   7   5   0      358.76      367.92     23.41 o 
   8   5   0     1458.99     1381.25     68.80 o 
   9   5   0       39.68       55.11     25.42 o 
  10   5   0      263.68      346.65     50.97 o 
  11   5   0       15.34       29.68     28.01 o 
   0   6   0     6113.76     5971.38    123.36 o 
   1   6   0      887.34      925.17     33.12 o 
   2   6   0     3609.68     3462.35     61.09 o 
   3   6   0     2023.59     2001.09     41.49 o 
   4   6   0      650.82      668.22     27.72 o 
   5   6   0      133.26      170.66     18.97 o 
   6   6   0     2434.74     2229.29     65.87 o 
   7   6   0        4.57       15.84     10.77 o 
   8   6   0      700.00      713.81     54.43 o 
   9   6   0       19.45       52.50     26.91 o 
  10   6   0       81.26       99.52     30.83 o 
  11   6   0       21.43       16.14     33.49 o 
   1   7   0     4465.81     4198.07     72.28 o 
   2   7   0       13.16       24.02     14.00 o 
   3   7   0      180.78      186.05     20.93 o 
   4   7   0        0.03      -11.68     10.67 o 
   5   7   0     1225.96     1222.46     40.20 o 
   6   7   0       44.13       45.44     16.26 o 
   7   7   0      825.44      927.50     44.07 o 
   8   7   0        0.92        4.06     21.82 o 
   9   7   0      130.72      188.56     36.66 o 
  10   7   0       11.10       36.39     27.52 o 
   0   8   0     6919.53     6994.42    182.32 o 
   1   8   0       79.60       85.40     14.30 o 
   2   8   0      822.96      806.96     40.60 o 
   3   8   0      637.14      585.75     28.87 o 
   4   8   0      127.34      132.27     17.29 o 
   5   8   0       27.49       14.47     12.58 o 
   6   8   0     1241.78     1177.25     62.50 o 
   7   8   0        0.01       12.89     16.16 o 
   8   8   0      123.18      106.76     28.38 o 
   9   8   0       38.29       48.30     25.95 o 
   1   9   0      206.25      153.37     61.05 o 
   2   9   0     1060.03     1068.87     53.74 o 
   3   9   0       85.34       63.47     20.27 o 
   4   9   0      993.88     1008.56     48.11 o 
   5   9   0      476.79      486.03     30.41 o 
   6   9   0        8.16       13.78     13.81 o 
   7   9   0      183.84      167.48     30.92 o 
   8   9   0       90.50       60.25     29.59 o 
   0  10   0      128.81      120.17     43.45 o 
   1  10   0       64.68       49.58     30.23 o 
   2  10   0       60.97       57.18     17.80 o 
   3  10   0      753.25      781.63     44.75 o 
   4  10   0       19.62       17.74     17.13 o 
   5  10   0      320.79      297.93     32.99 o 
   6  10   0        7.92      -13.57     15.35 o 
   7  10   0       20.26       49.45     30.12 o 
   1  11   0       19.24       -5.48     15.68 o 
   2  11   0      668.05      654.79     43.21 o 
   3  11   0       53.04       47.27     17.95 o 
   4  11   0      238.39      242.21     31.50 o 
   5  11   0       10.64       45.56     19.29 o 
   6  11   0       19.02       55.46     21.21 o 
   0  12   0       73.12      118.10     46.03 o 
   1  12   0       54.72       71.93     26.75 o 
   2  12   0       29.83       53.87     24.26 o 
   3  12   0      135.68      183.99     28.72 o 
   4  12   0       11.37       45.88     18.00 o 
 -11   0   1      258.24      260.24     38.47 o 
  -9   0   1     1954.87     1680.92    124.89 o 
  -7   0   1      338.09      407.24     31.12 o 
  -5   0   1    10376.88    10595.32    235.53 o 
  -3   0   1    53892.48    59230.89   1766.14 o 
  -1   0   1     6164.84     6745.03    208.34 o 
   1   0   1    11466.74    13264.62    230.25 o 
   3   0   1    22918.07    24551.04    426.50 o 
   5   0   1     2646.68     2608.08     60.45 o 
   7   0   1     2426.33     2358.57     62.58 o 
   9   0   1      761.21      732.65     72.70 o 
  11   0   1       27.47      -12.95     32.70 o 
 -12   1   1       85.48      106.22     31.73 o 
 -11   1   1        7.09      -17.38     18.44 o 
 -10   1   1      941.24      956.43     42.46 o 
  -9   1   1      115.94      147.92     19.29 o 
  -8   1   1      668.26      667.73     29.48 o 
  -7   1   1     2093.41     1896.38     67.45 o 
  -6   1   1     1552.85     1515.34     28.12 o 
  -5   1   1     1207.61     1093.19     23.12 o 
  -4   1   1    16073.16    17223.55    262.82 o 
  -3   1   1     4010.18     4199.31     80.61 o 
  -2   1   1     3221.50     3775.64     61.02 o 
  -1   1   1       60.24       83.49      5.21 o 
   0   1   1     1602.22     1731.09     47.93 o 
   1   1   1     4539.65     4934.68     70.01 o 
   3   1   1      217.36      235.87      9.97 o 
   4   1   1     8219.14     8495.23    111.88 o 
   5   1   1     1813.84     1862.94     33.51 o 
   6   1   1      174.86      170.73     11.22 o 
   7   1   1      627.07      635.01     20.44 o 
   8   1   1     1642.55     1695.99     47.76 o 
   9   1   1       48.05       66.72     21.92 o 
  10   1   1     1275.60     1287.74     54.35 o 
  11   1   1       31.99       22.94     24.46 o 
  12   1   1       14.14       40.41     29.01 o 
 -12   2   1       40.14       51.93     33.38 o 
 -11   2   1      308.09      341.50     34.88 o 
 -10   2   1       40.12       29.68     18.83 o 
  -9   2   1      596.17      619.74     31.41 o 
  -8   2   1     1385.70     1240.16     47.44 o 
  -7   2   1       66.92       87.89     11.51 o 
  -6   2   1     2955.51     2717.27     66.97 o 
  -5   2   1     3277.17     3374.17     55.87 o 
  -4   2   1      163.14      181.73     11.09 o 
  -3   2   1     4056.92     4204.28     70.76 o 
  -1   2   1     1136.74     1265.20     24.49 o 
   0   2   1    13044.09    15333.89    207.49 o 
   1   2   1    48800.92    56689.22    748.64 o 
   2   2   1    21182.75    23305.81    313.15 o 
   4   2   1    10730.95    11305.87    146.03 o 
   5   2   1      257.56      268.33     12.14 o 
   6   2   1     1379.32     1354.79     31.53 o 
   7   2   1      341.21      336.86     17.38 o 
   8   2   1     1103.89      954.42    120.40 o 
   9   2   1       90.45      111.96     22.25 o 
  10   2   1       81.27       98.70     23.18 o 
  11   2   1        0.54       -0.58     19.19 o 
  12   2   1      137.45      205.45     55.09 o 
 -12   3   1       49.70       55.82     83.98 o 
 -11   3   1       45.10        2.02     25.42 o 
 -10   3   1       18.83       32.59     22.93 o 
  -9   3   1     1447.97     1479.01     54.16 o 
  -8   3   1        0.17       -2.50     18.20 o 
  -7   3   1     5777.47     5456.95    204.16 o 
  -6   3   1       36.90       43.89      6.64 o 
  -5   3   1     2326.05     2260.69     42.10 o 
  -4   3   1     1670.62     1736.61     35.73 o 
  -3   3   1     1108.87     1165.96     30.10 o 
  -2   3   1     1704.96     1780.66     51.12 o 
   0   3   1       44.72       55.18      6.06 o 
   1   3   1       23.94       27.01      5.63 o 
   2   3   1       72.69       63.75      6.61 o 
   3   3   1     1070.04     1135.24     21.21 o 
   4   3   1       16.41       12.44      4.84 o 
   5   3   1     7206.99     6990.09     96.83 o 
   6   3   1        9.39       19.75      7.67 o 
   7   3   1     1987.38     1911.51     42.61 o 
   8   3   1      290.69      341.85     29.12 o 
   9   3   1      159.45      106.16     21.66 o 
  10   3   1       88.11       81.36     50.50 o 
  11   3   1       79.58       94.71     36.10 o 
 -12   4   1      179.32      286.81     48.74 o 
 -11   4   1       27.70       52.38     29.28 o 
 -10   4   1      132.89      171.89     34.62 o 
  -9   4   1       44.37       81.28     28.32 o 
  -8   4   1      439.17      523.62     47.16 o 
  -7   4   1      135.78      160.14     15.65 o 
  -6   4   1     3507.43     3341.63     53.93 o 
  -5   4   1      205.74      204.50     11.00 o 
  -4   4   1      272.12      262.86     16.03 o 
  -3   4   1      861.06      878.48     24.40 o 
  -2   4   1    16245.71    17027.17    235.43 o 
  -1   4   1      393.90      362.45     35.19 o 
   0   4   1    25080.38    27538.38    337.94 o 
   1   4   1       11.93       19.91      5.41 o 
   2   4   1     1717.31     1742.45     33.31 o 
   3   4   1       52.99       56.62      6.44 o 
   4   4   1     1108.22     1053.63     23.88 o 
   5   4   1      169.35      179.37     14.21 o 
   6   4   1     5542.46     5453.60    100.23 o 
   7   4   1       65.32       49.19     16.80 o 
   8   4   1      174.16      218.54     34.53 o 
   9   4   1       76.58       87.86     28.01 o 
  10   4   1       37.55       56.30     27.71 o 
  11   4   1        0.54       14.88     26.16 o 
 -11   5   1       36.08       89.78     31.17 o 
 -10   5   1      123.30      181.27     42.67 o 
  -9   5   1      466.89      495.81     70.27 o 
  -8   5   1      136.34      118.15     28.38 o 
  -7   5   1     3584.68     3625.41    108.33 o 
  -6   5   1      303.39      296.68     24.27 o 
  -5   5   1      363.55      349.01     25.30 o 
  -4   5   1     3562.29     3474.90     61.43 o 
  -3   5   1      411.95      386.24     16.15 o 
  -2   5   1     2813.31     2877.16     50.99 o 
   0   5   1        9.16        4.41      4.57 o 
   1   5   1     2260.56     2129.46     40.31 o 
   2   5   1     6126.36     6115.45     94.42 o 
   3   5   1     2752.16     2768.34     50.15 o 
   4   5   1     1131.22     1039.70     61.82 o 
   5   5   1     2344.28     2050.91    143.03 o 
   6   5   1       59.10       24.35     10.04 o 
   7   5   1      497.18      507.24     27.54 o 
   8   5   1      172.95      132.78     30.43 o 
   9   5   1        0.38      -12.49     21.77 o 
  10   5   1      195.17      222.51     40.59 o 
  11   5   1      111.48       80.69     32.66 o 
 -11   6   1      224.95      352.92     48.12 o 
 -10   6   1       10.16        9.32     46.13 o 
  -9   6   1      362.63      400.18     46.31 o 
  -8   6   1       11.06        6.76     20.81 o 
  -7   6   1      182.61      214.80     24.23 o 
  -6   6   1      421.40      505.71     35.38 o 
  -5   6   1     3502.48     3367.63     71.97 o 
  -4   6   1        8.88        9.07      7.39 o 
  -3   6   1     2396.74     2243.43     44.88 o 
  -2   6   1     1037.14     1044.76     28.51 o 
  -1   6   1      693.92      699.62     19.17 o 
   0   6   1     2131.09     2036.41     35.23 o 
   1   6   1     8573.42     9090.08    135.81 o 
   2   6   1      860.28      894.24     25.73 o 
   3   6   1     2905.96     2769.49     61.70 o 
   4   6   1      627.51      711.14     30.32 o 
   5   6   1      349.75      309.11     21.73 o 
   6   6   1      277.92      270.36     26.90 o 
   7   6   1      361.46      380.42     25.59 o 
   8   6   1      135.66      132.59     30.84 o 
   9   6   1      241.38      245.49     40.07 o 
  10   6   1       28.92       57.00     29.46 o 
 -10   7   1      182.60      146.51     36.31 o 
  -9   7   1        0.38        1.67     24.51 o 
  -8   7   1      191.64      220.74     50.06 o 
  -7   7   1       51.50       65.18     17.29 o 
  -6   7   1       36.16       34.56     19.56 o 
  -5   7   1      213.82      187.02     18.34 o 
  -4   7   1     5067.30     4807.84     94.80 o 
  -3   7   1       88.23      120.52     12.73 o 
  -2   7   1     1515.27     1453.57     34.74 o 
  -1   7   1      117.80      111.89     13.79 o 
   0   7   1      457.70      444.49     22.78 o 
   1   7   1       10.58        7.22      7.64 o 
   2   7   1     3429.42     3071.67     66.92 o 
   3   7   1       21.60        1.59      9.81 o 
   4   7   1     2601.64     2476.11     88.06 o 
   5   7   1        1.37        0.21     10.08 o 
   6   7   1        8.05       10.60     10.67 o 
   7   7   1       10.73       39.43     11.65 o 
   8   7   1      649.51      693.20     56.84 o 
   9   7   1       20.08       29.96     25.23 o 
  10   7   1      224.44      262.75     42.65 o 
 -10   8   1       13.65       46.56     28.17 o 
  -9   8   1      290.27      308.86     58.55 o 
  -8   8   1       51.92       41.08     31.82 o 
  -7   8   1       66.11       74.97     18.15 o 
  -6   8   1      586.05      560.57     36.56 o 
  -5   8   1     1288.37     1168.21     40.26 o 
  -4   8   1       29.00       42.77     12.47 o 
  -3   8   1     2720.79     2705.47     75.43 o 
  -2   8   1      258.01      268.43     21.34 o 
  -1   8   1        8.97        9.56     10.90 o 
   0   8   1      316.33      336.23     31.29 o 
   1   8   1     2050.84     1951.30     61.04 o 
   2   8   1       70.14       60.33     13.92 o 
   3   8   1     1560.51     1437.49     44.21 o 
   4   8   1       80.28       87.40     16.49 o 
   5   8   1      172.96      182.30     24.21 o 
   6   8   1      164.96      195.04     24.22 o 
   7   8   1      180.62      237.88     28.32 o 
   8   8   1       62.72      101.74     34.56 o 
   9   8   1      128.07      246.41     65.46 o 
  -9   9   1       70.22       86.86     28.01 o 
  -8   9   1       18.20       35.57     22.17 o 
  -7   9   1      210.19      240.67     28.77 o 
  -6   9   1       78.78      116.21     22.11 o 
  -5   9   1      102.01      121.51     22.34 o 
  -4   9   1      317.50      357.14     31.67 o 
  -3   9   1      257.59      227.46     26.66 o 
  -2   9   1      522.62      527.42     53.97 o 
  -1   9   1     1345.87     1305.14     42.52 o 
   0   9   1        0.99        0.65     11.20 o 
   1   9   1      705.51      581.24     36.81 o 
   2   9   1      945.83      913.63     45.81 o 
   3   9   1      233.28      230.81     33.82 o 
   4   9   1      150.91      173.11     24.53 o 
   5   9   1      193.39      256.40     24.49 o 
   6   9   1       40.32       44.97     13.87 o 
   7   9   1      201.94      205.56     27.96 o 
   8   9   1       92.27      120.43     54.14 o 
  -8  10   1      188.17      301.10     60.75 o 
  -7  10   1       23.88       58.90     23.20 o 
  -6  10   1      305.58      333.59     34.18 o 
  -5  10   1      108.30       90.64     20.65 o 
  -4  10   1        8.90       20.03     16.17 o 
  -3  10   1       23.15       15.48     14.71 o 
  -2  10   1      714.87      764.30     95.59 o 
  -1  10   1        6.14       12.38     18.10 o 
   0  10   1     1004.90      970.56     61.85 o 
   1  10   1       80.42      131.77     23.35 o 
   2  10   1      151.95      166.90     24.67 o 
   3  10   1      182.55      238.30     37.45 o 
   4  10   1      272.94      365.60     35.24 o 
   5  10   1        0.13       -1.46     16.03 o 
   6  10   1      295.85      298.53     34.75 o 
   7  10   1       10.64       38.01     24.68 o 
  -6  11   1        1.56        5.86     17.15 o 
  -5  11   1       86.91      152.51     25.28 o 
  -4  11   1       16.07        9.11     17.97 o 
  -3  11   1       92.37      104.51     22.27 o 
  -2  11   1        3.71       33.91     21.64 o 
  -1  11   1      884.56      915.85     62.71 o 
   0  11   1       12.61       11.70     23.05 o 
   1  11   1      118.70       96.95     22.93 o 
   2  11   1       77.16       76.19     21.24 o 
   3  11   1       19.97       42.30     19.02 o 
   4  11   1       10.05        7.03     17.41 o 
   5  11   1      389.07      413.30     39.50 o 
  -4  12   1        0.87       16.59     26.14 o 
  -3  12   1       62.19       79.53     38.20 o 
  -2  12   1       92.96      150.20     33.67 o 
  -1  12   1        8.36       21.13     19.37 o 
   0  12   1      199.45      273.67     44.88 o 
   1  12   1       43.65       37.27     24.90 o 
   2  12   1       49.84       26.83     19.01 o 
   3  12   1       57.49       91.12     22.25 o 
 -12   0   2       74.23       45.78     37.86 o 
 -10   0   2      490.21      594.33    102.75 o 
  -8   0   2     3303.42     3272.81    102.61 o 
  -6   0   2     3067.79     3011.65    125.90 o 
  -4   0   2     4120.75     4377.40    155.77 o 
  -2   0   2    17162.85    20241.55    432.15 o 
   0   0   2     6889.42     8000.06    142.30 o 
   2   0   2       41.43       29.62      7.77 o 
   4   0   2     8513.30     9080.02    170.27 o 
   6   0   2     5737.68     5679.65    118.39 o 
   8   0   2       36.94       13.65     18.94 o 
  10   0   2        5.67      -17.55     30.37 o 
 -13   1   2      169.69      119.56     33.40 o 
 -12   1   2      118.19       72.67     24.20 o 
 -11   1   2       23.33       20.32     17.79 o 
 -10   1   2      158.31      188.57     22.73 o 
  -9   1   2     1510.22     1436.21     44.75 o 
  -8   1   2        2.17        1.19     18.27 o 
  -7   1   2     6340.04     6367.10    165.05 o 
  -6   1   2     2496.65     2590.85     58.10 o 
  -5   1   2     1498.83     1557.60     38.11 o 
  -4   1   2      609.76      570.71     27.54 o 
  -3   1   2    16587.48    18216.13    276.31 o 
  -2   1   2     1485.04     1440.08     27.60 o 
  -1   1   2    22752.85    26814.87    358.12 o 
   2   1   2       59.67       72.69      6.58 o 
   3   1   2     4222.29     4236.17     65.92 o 
   4   1   2     1049.57     1043.82     24.48 o 
   5   1   2     6499.13     6506.30     91.74 o 
   6   1   2      307.34      272.20     14.32 o 
   7   1   2     1039.43     1031.82     26.78 o 
   8   1   2      391.79      352.01     29.54 o 
   9   1   2      331.80      317.36     30.73 o 
  10   1   2       23.51       22.76     23.62 o 
  11   1   2      557.83      586.07     62.01 o 
 -12   2   2       30.95       26.36     21.21 o 
 -11   2   2      638.55      678.54     43.62 o 
 -10   2   2       51.97       32.30     17.38 o 
  -9   2   2       96.54       93.22     16.39 o 
  -8   2   2     1265.86     1203.79     42.88 o 
  -7   2   2       79.80       77.21     15.51 o 
  -6   2   2      256.78      214.57     10.94 o 
  -5   2   2    10380.34    10752.89    199.07 o 
  -4   2   2       93.93      107.83      8.18 o 
  -3   2   2     5951.34     6289.69    102.12 o 
  -2   2   2    22444.71    25577.74    383.69 o 
  -1   2   2      214.73      252.85     10.95 o 
   0   2   2    18774.16    20964.95    281.01 o 
   1   2   2    39891.22    45072.51    667.06 o 
   2   2   2     2970.30     3195.51     52.05 o 
   3   2   2     3607.37     3610.95     52.74 o 
   5   2   2      889.35      921.00     22.30 o 
   6   2   2      958.80      986.86     30.02 o 
   7   2   2     1559.02     1408.19     40.09 o 
   8   2   2       62.74       60.89     18.29 o 
   9   2   2      605.68      638.64     40.27 o 
  10   2   2       51.89       56.33     21.74 o 
  11   2   2       13.55      -24.34     35.97 o 
 -12   3   2      162.88      148.14     46.44 o 
 -11   3   2       32.78       79.84     32.14 o 
 -10   3   2      890.47      908.25     47.70 o 
  -9   3   2      139.64      128.52     20.80 o 
  -8   3   2        8.07        1.34     10.25 o 
  -7   3   2     1007.17      995.35     30.75 o 
  -6   3   2     4703.34     4471.38     73.21 o 
  -5   3   2       17.76       16.69      6.54 o 
  -4   3   2    13485.49    13803.27    216.61 o 
  -3   3   2      105.27      146.95     15.01 o 
  -2   3   2     1672.62     1712.51     31.19 o 
  -1   3   2       81.45       91.84      7.44 o 
   0   3   2     7458.72     7706.72    110.72 o 
   1   3   2     2042.93     2276.29     43.18 o 
   2   3   2     9241.06     9200.22    132.09 o 
   3   3   2     2129.79     2196.30     40.99 o 
   4   3   2      415.31      444.76     15.08 o 
   5   3   2      184.18      205.75     20.33 o 
   6   3   2      888.70      850.14     26.53 o 
   7   3   2       15.44       17.77      9.57 o 
   8   3   2      963.94     1006.86     55.67 o 
   9   3   2       28.30        0.62     22.53 o 
  10   3   2      218.32      261.45     43.23 o 
  11   3   2       28.93       42.88     28.39 o 
 -12   4   2        0.54      -35.66     23.78 o 
 -11   4   2      299.99      333.45     66.85 o 
 -10   4   2       24.92       37.57     25.36 o 
  -9   4   2      984.25     1131.52     63.35 o 
  -8   4   2       80.96       90.00     17.68 o 
  -7   4   2      294.29      302.40     19.32 o 
  -6   4   2       55.39       51.51      9.63 o 
  -5   4   2    10425.88    10680.71    156.36 o 
  -4   4   2      116.09       96.08     12.33 o 
  -3   4   2     7155.39     7304.72    122.08 o 
  -2   4   2      436.95      395.84     15.29 o 
  -1   4   2      958.54      938.08     21.99 o 
   0   4   2     1623.89     1636.34     32.00 o 
   1   4   2    17388.70    18638.85    257.39 o 
   2   4   2      138.96      153.90     10.18 o 
   3   4   2    22228.26    23614.96    324.20 o 
   4   4   2        5.03       16.10      6.97 o 
   5   4   2      940.53      829.14     38.95 o 
   6   4   2       51.29       52.22     11.98 o 
   7   4   2      662.28      676.12     30.09 o 
   8   4   2       11.75       28.26     35.75 o 
   9   4   2      631.52      714.24     56.78 o 
  10   4   2        5.18       20.47     30.97 o 
  11   4   2        0.03       14.64     26.66 o 
 -12   5   2      116.84      186.77     40.54 o 
 -11   5   2        0.24      -13.59     23.87 o 
 -10   5   2      478.32      643.38     56.21 o 
  -9   5   2      372.77      404.81     44.61 o 
  -8   5   2       79.02       63.15     30.41 o 
  -7   5   2     1536.00     1430.88     48.99 o 
  -6   5   2     2020.29     2035.36     43.49 o 
  -5   5   2      358.01      322.82     31.46 o 
  -4   5   2     5373.50     5418.14     87.56 o 
  -3   5   2     1452.22     1468.68     38.56 o 
  -2   5   2      605.05      616.32     19.95 o 
  -1   5   2     5606.02     5666.64     87.83 o 
   0   5   2     3327.96     3343.05     57.00 o 
   1   5   2     1230.25     1232.84     37.80 o 
   2   5   2     1025.94      861.16     33.06 o 
   3   5   2     6151.90     6113.84    111.60 o 
   4   5   2      564.94      562.17     26.35 o 
   5   5   2      781.47      763.51     33.39 o 
   6   5   2      374.02      342.19     39.29 o 
   7   5   2      467.63      465.44     27.82 o 
   8   5   2      777.85      900.13    106.37 o 
   9   5   2       52.43       60.53     27.30 o 
  10   5   2       33.66       64.45     39.55 o 
 -11   6   2       72.22       82.56     34.18 o 
 -10   6   2      142.18      208.10     42.16 o 
  -9   6   2       91.83      118.31     30.06 o 
  -8   6   2     1173.07     1278.10     91.40 o 
  -7   6   2        7.26       -5.85     12.48 o 
  -6   6   2      350.75      383.75     32.44 o 
  -5   6   2      544.38      485.08     31.13 o 
  -4   6   2      426.21      445.70     24.24 o 
  -3   6   2      487.88      466.11     19.05 o 
  -2   6   2     9288.46     9034.31    147.11 o 
  -1   6   2       77.83       96.52      9.00 o 
   0   6   2     2107.21     1978.13     34.92 o 
   1   6   2     1992.74     2071.27     48.14 o 
   2   6   2       33.64       23.96     10.00 o 
   3   6   2     2053.60     2005.80     50.77 o 
   4   6   2     1153.31     1083.12     36.47 o 
   5   6   2       80.50       78.12     15.94 o 
   6   6   2     1298.69     1209.06     74.15 o 
   7   6   2      298.58      351.27     42.69 o 
   8   6   2        6.24       49.19     27.71 o 
   9   6   2       21.99       43.61     36.22 o 
  10   6   2       50.08       36.49     29.31 o 
 -11   7   2        0.20       -8.84     27.90 o 
 -10   7   2        0.09       20.67     25.68 o 
  -9   7   2      345.77      380.26     46.61 o 
  -8   7   2       23.14        3.70     19.31 o 
  -7   7   2     2264.11     2322.60     70.59 o 
  -6   7   2      382.81      383.33     33.18 o 
  -5   7   2       28.47       20.46     11.27 o 
  -4   7   2       47.27       45.49     10.16 o 
  -3   7   2     2817.80     2673.99     55.62 o 
  -2   7   2       43.51       40.19     11.60 o 
  -1   7   2     3452.98     3283.46     69.67 o 
   0   7   2        7.44       14.50      9.62 o 
   1   7   2     2116.13     1893.32     55.18 o 
   2   7   2       80.51      120.34     15.62 o 
   3   7   2     1313.20     1292.21     41.25 o 
   4   7   2      116.07      105.85     15.90 o 
   5   7   2     3672.09     3409.49    100.91 o 
   6   7   2       29.89       29.30     13.19 o 
   7   7   2       28.69       32.94     17.67 o 
   8   7   2        0.00       -2.82     23.96 o 
   9   7   2       35.33       60.75     30.26 o 
 -10   8   2       39.63       76.93     25.33 o 
  -9   8   2       38.71       62.08     28.27 o 
  -8   8   2      688.09      581.10     73.64 o 
  -7   8   2      387.95      358.51     39.91 o 
  -6   8   2      249.64      303.27     25.77 o 
  -5   8   2      755.92      765.32     33.91 o 
  -4   8   2      346.52      335.43     22.95 o 
  -3   8   2       27.45       49.11     13.45 o 
  -2   8   2     2323.31     1993.48     77.06 o 
  -1   8   2        0.92       10.27     10.48 o 
   0   8   2     1125.87     1065.10     36.57 o 
   1   8   2      100.13       99.79     18.84 o 
   2   8   2        9.14       30.89     15.29 o 
   3   8   2      447.45      427.64     28.77 o 
   4   8   2      784.93      809.21     52.46 o 
   5   8   2       19.99       33.42     12.79 o 
   6   8   2      437.55      481.49     36.69 o 
   7   8   2       63.34       78.47     17.64 o 
   8   8   2        1.08      -18.21     24.77 o 
  -9   9   2       57.44       96.50     37.54 o 
  -8   9   2       12.66       31.41     25.91 o 
  -7   9   2      114.66      126.15     22.25 o 
  -6   9   2      218.69      257.13     24.15 o 
  -5   9   2      306.93      305.30     65.35 o 
  -4   9   2      272.31      313.96     28.93 o 
  -3   9   2      254.62      271.80     27.09 o 
  -2   9   2      248.96      248.37     22.08 o 
  -1   9   2     1672.11     1607.60     55.43 o 
   0   9   2      803.84      780.05     67.17 o 
   1   9   2       17.64       -1.67     13.53 o 
   2   9   2      533.65      495.60     36.20 o 
   3   9   2      299.67      314.72     31.91 o 
   4   9   2      387.64      369.02     32.40 o 
   5   9   2      229.19      237.29     24.06 o 
   6   9   2       66.44       88.19     17.73 o 
   7   9   2       78.41       90.34     21.82 o 
   8   9   2       91.27      100.91     32.69 o 
  -8  10   2       39.23      114.26     38.93 o 
  -7  10   2      114.98      129.88     29.42 o 
  -6  10   2       22.35       43.87     18.39 o 
  -5  10   2     1029.44      878.71     47.60 o 
  -4  10   2       52.80       89.06     20.36 o 
  -3  10   2      553.62      488.81     36.44 o 
  -2  10   2       59.85       40.43     19.79 o 
  -1  10   2       42.07       45.55     18.66 o 
   0  10   2      161.75      119.38     23.67 o 
   1  10   2     1169.17     1069.03     51.15 o 
   2  10   2      118.26      144.13     36.49 o 
   3  10   2      415.82      464.49     37.98 o 
   4  10   2        7.98       10.95     15.64 o 
   5  10   2        0.19       17.09     16.20 o 
   6  10   2        0.62       21.77     14.73 o 
  -6  11   2       82.58      116.91     24.85 o 
  -5  11   2       31.75       68.10     20.32 o 
  -4  11   2      449.01      468.38     38.06 o 
  -3  11   2        8.87       12.85     19.53 o 
  -2  11   2       21.93       42.87     49.52 o 
  -1  11   2       56.26       49.86     22.27 o 
   0  11   2      233.06      251.65     31.56 o 
   1  11   2        0.72       19.92     17.10 o 
   2  11   2      601.90      604.40     57.97 o 
   3  11   2       18.45       -3.42     16.28 o 
   4  11   2       20.39       26.36     18.15 o 
   5  11   2        2.43        5.10     23.76 o 
  -4  12   2        0.48       42.82     46.88 o 
  -3  12   2      213.89      225.23     38.57 o 
  -2  12   2      122.89      102.61     59.02 o 
  -1  12   2       43.97       59.36     44.33 o 
   0  12   2      122.45      128.42     35.75 o 
   1  12   2      135.30      148.48     29.82 o 
   2  12   2        0.01       44.08     19.24 o 
   3  12   2       99.79      108.36     32.28 o 
 -13   0   3       99.69       92.19     44.33 o 
 -11   0   3     1298.48     1166.19     62.58 o 
  -9   0   3       83.85       57.73     34.59 o 
  -7   0   3     3710.59     3564.04    149.42 o 
  -5   0   3     3393.98     2961.53    119.73 o 
  -3   0   3     9964.95    11337.67    248.28 o 
  -1   0   3    17110.22    19725.56    343.71 o 
   1   0   3    56736.14    62641.16   1070.58 o 
   3   0   3     6940.76     6938.04    133.50 o 
   5   0   3      924.96      759.91     29.15 o 
   7   0   3      762.50      694.76     32.30 o 
   9   0   3      879.93      820.15     79.17 o 
  11   0   3        0.02       22.07     37.17 o 
 -13   1   3       23.90       59.34     23.87 o 
 -12   1   3      344.02      393.40     40.85 o 
 -11   1   3        5.17       -6.37     14.12 o 
 -10   1   3      656.86      735.24     35.96 o 
  -9   1   3     1310.86     1264.77     49.63 o 
  -8   1   3      423.79      442.34     78.17 o 
  -7   1   3       23.57       -0.10     12.90 o 
  -6   1   3    14855.22    15165.71    346.22 o 
  -5   1   3      115.73      135.58      9.34 o 
  -4   1   3    11703.63    12528.28    194.24 o 
  -3   1   3     2896.43     3197.24     55.99 o 
  -2   1   3      454.56      478.07     13.48 o 
   0   1   3     8904.99     9760.11    124.38 o 
   1   1   3      965.22      959.70     18.96 o 
   2   1   3    13494.59    13925.67    176.60 o 
   3   1   3     2624.40     2393.29     39.31 o 
   4   1   3      502.08      499.95     16.53 o 
   5   1   3      477.90      413.10     22.41 o 
   6   1   3     2046.77     1855.10     37.52 o 
   7   1   3       95.50       99.49     13.57 o 
   8   1   3      896.86      878.66     54.83 o 
   9   1   3       45.07       69.07     33.23 o 
  10   1   3        1.58      -16.96     20.99 o 
  11   1   3       38.51       21.81     26.58 o 
 -13   2   3      114.43      139.46     28.71 o 
 -12   2   3        3.75       18.48     18.82 o 
 -11   2   3      130.31      116.43     23.24 o 
 -10   2   3      391.14      421.53     31.07 o 
  -9   2   3       74.58       65.67     19.25 o 
  -8   2   3     3435.07     3428.35    107.35 o 
  -7   2   3      571.97      530.21     43.99 o 
  -6   2   3      111.30      106.11     10.87 o 
  -5   2   3     5413.18     5517.34     93.18 o 
  -4   2   3     6859.54     7282.51    118.68 o 
  -3   2   3     1838.64     1902.82     38.27 o 
  -2   2   3    17950.17    19708.63    268.13 o 
  -1   2   3     3250.92     3374.27     53.42 o 
   0   2   3     3747.11     4235.62     58.94 o 
   1   2   3     1825.81     1830.16     29.84 o 
   2   2   3     1829.91     1839.43     30.98 o 
   3   2   3     6114.10     6457.62     88.96 o 
   4   2   3     8720.21     8932.89    120.63 o 
   5   2   3       25.91       14.45      4.80 o 
   6   2   3      350.49      322.39     20.81 o 
   7   2   3     1716.52     1638.34     45.75 o 
   8   2   3       75.05      104.00     21.47 o 
   9   2   3       22.30       50.53     20.59 o 
  10   2   3       66.51       53.82     30.94 o 
  11   2   3       16.30      -15.72     33.83 o 
 -12   3   3       51.19       54.29     28.50 o 
 -11   3   3       91.83       55.92     37.38 o 
 -10   3   3       17.07       20.50     12.98 o 
  -9   3   3     2168.85     2144.50     67.76 o 
  -8   3   3        1.39       -6.24     12.75 o 
  -7   3   3     3041.37     2839.77     90.88 o 
  -6   3   3      449.84      477.82     18.24 o 
  -5   3   3      384.85      407.36     17.79 o 
  -4   3   3      643.21      646.73     25.13 o 
  -2   3   3       97.43      103.82      8.54 o 
  -1   3   3    11243.98    12119.08    170.27 o 
   0   3   3     2757.09     2980.89     44.62 o 
   1   3   3      527.38      571.62     16.81 o 
   2   3   3      251.00      345.30     18.21 o 
   3   3   3     2504.30     2170.25     54.31 o 
   4   3   3      464.53      455.30     19.36 o 
   5   3   3     5618.75     5382.02    100.73 o 
   6   3   3      139.55      148.95     16.71 o 
   7   3   3       44.01       46.75     11.66 o 
   8   3   3       95.49       85.76     21.21 o 
   9   3   3      189.27      231.10     37.24 o 
  10   3   3        0.10       -5.58     24.58 o 
 -12   4   3        4.60       -1.16     25.44 o 
 -11   4   3       20.62       41.83     25.60 o 
 -10   4   3      551.95      609.68     51.85 o 
  -9   4   3        0.06       11.77     18.96 o 
  -8   4   3     2379.41     2326.37     69.44 o 
  -7   4   3      252.76      260.53     22.00 o 
  -6   4   3      777.46      767.42     25.16 o 
  -5   4   3      545.39      556.57     34.12 o 
  -3   4   3      162.62      174.85     17.96 o 
  -1   4   3      537.97      521.95     16.63 o 
   0   4   3     5268.97     5365.56     86.21 o 
   1   4   3       32.24       43.72      5.37 o 
   2   4   3     5425.56     5973.61     93.22 o 
   3   4   3     1242.97     1173.05     28.90 o 
   4   4   3     5777.44     5709.04     93.19 o 
   5   4   3       35.19       28.95      9.36 o 
   6   4   3     1253.72     1050.06    140.16 o 
   7   4   3       88.68       71.74     14.49 o 
   8   4   3        9.90       12.82     20.92 o 
   9   4   3       16.23        4.16     42.70 o 
  10   4   3      250.34      247.43     41.84 o 
 -12   5   3      135.50      163.68     39.89 o 
 -11   5   3       50.81       66.23     28.79 o 
 -10   5   3       50.26      104.36     30.74 o 
  -9   5   3      699.77      701.97     52.67 o 
  -8   5   3        1.68       12.07     19.36 o 
  -7   5   3     1405.80     1279.25     62.76 o 
  -6   5   3     1995.18     1795.44     84.66 o 
  -5   5   3       64.35       61.10     12.65 o 
  -4   5   3      559.16      478.03     43.67 o 
  -3   5   3     6329.35     6477.47     99.62 o 
  -2   5   3       16.71       20.93      6.27 o 
  -1   5   3     4341.04     4229.75     70.11 o 
   0   5   3     4182.17     4160.92     69.57 o 
   1   5   3        0.25       10.11      6.05 o 
   2   5   3      862.37      790.74     22.08 o 
   3   5   3      467.58      466.95     24.55 o 
   4   5   3      491.38      485.86     25.92 o 
   5   5   3     1516.74     1412.18     61.80 o 
   6   5   3      881.11      890.60     43.71 o 
   7   5   3       17.52       10.61      8.87 o 
   8   5   3      165.79      194.68     47.76 o 
   9   5   3      131.32      149.43     35.14 o 
  10   5   3        6.07       -1.54     26.48 o 
 -11   6   3      176.65      197.92     40.06 o 
 -10   6   3      135.78      166.95     36.47 o 
  -9   6   3       25.50       33.45     22.95 o 
  -8   6   3      158.61      133.00     28.77 o 
  -7   6   3      918.91      867.39     39.64 o 
  -6   6   3      490.51      470.99     22.74 o 
  -5   6   3     4732.11     4331.38     76.27 o 
  -4   6   3      193.24      197.27     18.78 o 
  -3   6   3      990.43      968.75     36.29 o 
  -2   6   3     3398.82     3500.96     61.78 o 
  -1   6   3     2185.37     2126.43     43.33 o 
   0   6   3      466.05      455.15     28.50 o 
   1   6   3     4095.82     4012.45     81.15 o 
   2   6   3     1660.85     1743.36     66.91 o 
   3   6   3     1779.91     1623.75     46.10 o 
   4   6   3      847.30      893.38     35.17 o 
   5   6   3        1.34       -8.90     10.35 o 
   6   6   3      133.18      159.27     30.26 o 
   7   6   3      738.79      796.12     44.93 o 
   8   6   3       21.95       24.08     25.02 o 
   9   6   3       80.66       68.90     34.78 o 
 -11   7   3        4.92        6.72     27.64 o 
 -10   7   3      221.66      230.99     37.86 o 
  -9   7   3       29.66       -6.87     19.81 o 
  -8   7   3      239.80      205.35     33.91 o 
  -7   7   3       74.24       75.43     16.99 o 
  -6   7   3     1473.29     1430.48     50.33 o 
  -5   7   3       51.11       40.53     10.60 o 
  -4   7   3     3318.88     3090.22     60.17 o 
  -3   7   3        1.02        6.23      7.62 o 
  -2   7   3       18.56       18.60     10.12 o 
  -1   7   3        8.01       18.61      8.74 o 
   0   7   3     5213.68     5290.67     89.14 o 
   1   7   3        0.66        1.59      9.76 o 
   2   7   3     3044.29     2857.88     66.99 o 
   3   7   3        0.16       -4.09     15.71 o 
   4   7   3      645.31      678.99     45.60 o 
   5   7   3      140.32      152.33     18.92 o 
   6   7   3      165.14      199.73     22.13 o 
   7   7   3        0.12       23.74     13.50 o 
   8   7   3      504.69      448.28     50.56 o 
   9   7   3        8.67       42.64     29.08 o 
 -10   8   3       86.48      127.37     32.34 o 
  -9   8   3        3.88       42.27     43.86 o 
  -8   8   3       24.03       16.61     28.08 o 
  -7   8   3      407.88      420.48     42.12 o 
  -6   8   3       52.22       70.70     14.73 o 
  -5   8   3     1580.06     1476.53     44.66 o 
  -4   8   3      167.46      175.23     18.79 o 
  -3   8   3      233.57      192.74     21.19 o 
  -2   8   3      998.13      962.51     34.93 o 
  -1   8   3      736.57      849.11     47.29 o 
   0   8   3      232.12      239.36     26.03 o 
   1   8   3     3044.36     2926.28     69.21 o 
   2   8   3      449.11      473.92     28.40 o 
   3   8   3      670.72      688.85     34.33 o 
   4   8   3       71.63       56.78     14.89 o 
   5   8   3       20.64       55.08     15.27 o 
   6   8   3       57.64       72.86     16.33 o 
   7   8   3      167.77      239.99     25.18 o 
   8   8   3        0.02       50.17     28.31 o 
  -9   9   3      186.18      188.75     34.12 o 
  -8   9   3       15.33       23.29     22.44 o 
  -7   9   3      225.10      315.06     43.10 o 
  -6   9   3      517.35      520.36     52.05 o 
  -5   9   3       96.99      118.03     21.33 o 
  -4   9   3      716.31      753.44     72.69 o 
  -3   9   3     1109.73     1053.57     45.27 o 
  -2   9   3      123.89       82.09     24.46 o 
  -1   9   3      686.48      747.78     63.53 o 
   0   9   3      119.49      101.57     30.29 o 
   1   9   3        5.99       -4.64     13.06 o 
   2   9   3      709.73      740.53     44.18 o 
   3   9   3      753.56      760.82     84.85 o 
   4   9   3        6.65       28.13     13.21 o 
   5   9   3      530.92      489.34     33.74 o 
   6   9   3      441.43      417.83     40.46 o 
   7   9   3       20.27       30.47     27.84 o 
  -8  10   3      188.78      236.83     54.40 o 
  -7  10   3      113.51      159.64     34.34 o 
  -6  10   3        5.11       39.14     18.01 o 
  -5  10   3        5.04       28.21     16.71 o 
  -4  10   3      831.39      779.98     43.92 o 
  -3  10   3       20.15       24.30     19.32 o 
  -2  10   3      836.69      812.07     56.89 o 
  -1  10   3       50.99       66.52     18.15 o 
   0  10   3      235.38      270.93     64.85 o 
   1  10   3       10.06       18.13     14.79 o 
   2  10   3       32.58       65.49     19.77 o 
   3  10   3        5.64      -14.07     24.18 o 
   4  10   3      376.73      400.62     36.87 o 
   5  10   3        4.46       20.40     16.57 o 
   6  10   3       44.24       72.59     19.80 o 
  -6  11   3        5.43       35.46     18.82 o 
  -5  11   3       10.38       27.19     22.39 o 
  -4  11   3        0.60       23.20     20.90 o 
  -3  11   3      154.54      171.21     32.85 o 
  -2  11   3       51.49       46.34     29.65 o 
  -1  11   3      500.20      448.91     38.40 o 
   0  11   3        2.54       26.43     18.73 o 
   1  11   3        0.14       13.26     17.34 o 
   2  11   3        9.86       -5.52     33.89 o 
   3  11   3      275.68      231.54     35.87 o 
   4  11   3        0.60       17.99     14.93 o 
  -4  12   3      130.50      129.89     31.41 o 
  -3  12   3       46.17       55.61     24.75 o 
  -2  12   3      247.31      246.00     40.29 o 
  -1  12   3       30.71       48.87     24.28 o 
   0  12   3       48.66       12.15     26.95 o 
   1  12   3       84.42      111.81     24.97 o 
   2  12   3        6.93       -0.57     21.89 o 
 -12   0   4      181.25      207.91     35.19 o 
 -10   0   4      992.37     1069.12     85.96 o 
  -8   0   4     2693.17     2264.76    115.02 o 
  -6   0   4      818.91     1076.16     65.72 o 
  -4   0   4    28701.40    31072.67    663.39 o 
  -2   0   4    33663.48    37003.91    778.86 o 
   0   0   4      413.10      424.34     18.25 o 
   2   0   4     6887.52     6805.28    131.99 o 
   4   0   4     9763.40     9748.34    186.96 o 
   6   0   4     1368.34     1222.79     52.70 o 
   8   0   4      674.09      737.58     74.96 o 
  10   0   4      210.33      198.84     52.01 o 
 -13   1   4       43.27       27.71     20.76 o 
 -12   1   4       51.41       72.25     18.88 o 
 -11   1   4      321.53      414.74     30.97 o 
 -10   1   4        8.24        0.92     21.25 o 
  -9   1   4     2888.04     2626.59     93.55 o 
  -8   1   4        1.03       -7.15     15.66 o 
  -7   1   4     1800.54     1667.80    149.45 o 
  -6   1   4     4947.73     5059.02    102.42 o 
  -5   1   4     5196.06     5613.63     93.59 o 
  -4   1   4     2616.87     2951.61     54.17 o 
  -3   1   4    17383.71    18858.15    333.32 o 
  -2   1   4     5480.86     5763.00     78.28 o 
   0   1   4     2239.95     2303.81     45.06 o 
   1   1   4     2896.95     2835.54     44.14 o 
   2   1   4     1774.36     1575.54     29.50 o 
   3   1   4     4946.14     4615.37     68.56 o 
   4   1   4       74.40       99.48      9.86 o 
   5   1   4      742.15      695.75     21.73 o 
   6   1   4     1254.73     1122.39     55.12 o 
   7   1   4        0.60        0.62     10.08 o 
   8   1   4       23.06       -9.07     37.32 o 
   9   1   4      349.84      334.79     42.40 o 
  10   1   4        6.57      -20.30     21.76 o 
 -13   2   4       88.86      100.36     25.93 o 
 -12   2   4        8.91       42.67     19.11 o 
 -11   2   4      274.29      326.22     28.80 o 
 -10   2   4     1069.34     1020.57     95.05 o 
  -9   2   4        2.49      -18.24     17.90 o 
  -8   2   4      932.19      878.85     49.38 o 
  -7   2   4     3735.15     3616.28    123.44 o 
  -6   2   4       18.48       10.12      9.95 o 
  -5   2   4     5129.84     4939.59     85.52 o 
  -4   2   4      907.39      802.11     22.30 o 
  -3   2   4       56.53       69.71      7.67 o 
  -2   2   4     5897.52     6345.44     94.61 o 
  -1   2   4     7512.19     7846.75    103.98 o 
   0   2   4      624.99      633.35     29.79 o 
   1   2   4    11463.75    11789.12    167.49 o 
   2   2   4     4352.25     4348.90     63.77 o 
   3   2   4       47.14       34.26      6.34 o 
   4   2   4     4938.27     4845.91    107.03 o 
   5   2   4      740.47      755.68     29.02 o 
   6   2   4       82.93       23.20     20.31 o 
   7   2   4      615.46      624.59     27.48 o 
   8   2   4       46.02       44.32     18.71 o 
   9   2   4      116.23       48.03     26.82 o 
  10   2   4       72.68        3.84     37.61 o 
 -13   3   4       20.60        0.15     31.10 o 
 -12   3   4      619.02      695.19     60.13 o 
 -11   3   4       20.22       42.85     17.58 o 
 -10   3   4      113.26      104.16     23.12 o 
  -9   3   4      173.41      248.10     33.33 o 
  -8   3   4     1974.42     1887.73    273.61 o 
  -7   3   4        5.56       -6.40     13.00 o 
  -6   3   4     6709.37     7026.11    119.99 o 
  -5   3   4      648.54      673.51     32.43 o 
  -4   3   4     6381.09     6930.04    117.31 o 
  -3   3   4     3266.43     3421.94     57.31 o 
  -1   3   4        1.53        0.54      5.26 o 
   0   3   4    13979.57    14648.50    186.88 o 
   1   3   4      335.49      344.53     12.69 o 
   2   3   4     3707.80     3675.87     71.58 o 
   3   3   4      335.37      345.18     23.51 o 
   4   3   4      166.51      170.68     14.55 o 
   5   3   4        2.93        5.05      9.09 o 
   6   3   4     2043.33     1844.71     50.48 o 
   7   3   4       48.72       49.76     10.95 o 
   8   3   4      694.54      758.93     92.79 o 
   9   3   4       10.93       19.04     21.96 o 
  10   3   4       19.20        6.04     33.08 o 
 -12   4   4        3.20       20.66     26.32 o 
 -11   4   4      430.58      485.30     85.93 o 
 -10   4   4      109.24      109.47     50.91 o 
  -9   4   4      237.99      240.14     27.63 o 
  -8   4   4        9.84       -5.89     17.60 o 
  -7   4   4     2920.45     2796.11     70.32 o 
  -6   4   4        9.66       29.16      9.06 o 
  -5   4   4     6361.42     6141.47    124.65 o 
  -3   4   4        9.87       21.04      7.20 o 
  -2   4   4      324.47      362.82     15.55 o 
  -1   4   4     8149.69     8486.85    126.45 o 
   0   4   4        4.33        2.78      5.35 o 
   1   4   4    11575.70    11908.79    155.55 o 
   2   4   4       33.88       22.09      7.61 o 
   3   4   4       82.73       77.80     10.92 o 
   4   4   4      106.96       94.94     12.32 o 
   5   4   4      455.87      443.66     22.54 o 
   6   4   4       46.41       46.43     13.26 o 
   7   4   4     1092.62     1121.87     55.49 o 
   8   4   4       32.71       46.19     24.20 o 
   9   4   4        7.84       11.01     41.82 o 
  10   4   4        0.65        2.27     25.64 o 
 -12   5   4      134.71      196.89     39.50 o 
 -11   5   4      100.24      116.92     32.26 o 
 -10   5   4      246.18      235.26     58.17 o 
  -9   5   4      698.45      776.35    105.05 o 
  -8   5   4      782.67      878.73     50.46 o 
  -7   5   4        2.85        2.52     10.40 o 
  -6   5   4     3324.40     2987.29    125.70 o 
  -5   5   4       48.29       31.88      9.46 o 
  -4   5   4      452.25      426.65     21.19 o 
  -3   5   4     2957.91     2736.65     51.12 o 
  -2   5   4      126.79      122.59     14.53 o 
  -1   5   4     1100.19     1044.71     27.04 o 
   0   5   4     5646.94     5631.77     90.53 o 
   1   5   4        7.72       -2.37      7.93 o 
   2   5   4     2794.75     2821.08     53.88 o 
   3   5   4     1916.71     1779.61     73.32 o 
   4   5   4      460.55      444.90     39.23 o 
   5   5   4      261.98      238.70     21.75 o 
   6   5   4      620.68      630.10     33.24 o 
   7   5   4        2.83        7.53     11.15 o 
   8   5   4      149.57      189.54     50.69 o 
   9   5   4       69.04       78.12     32.03 o 
 -11   6   4       16.19       64.22     28.76 o 
 -10   6   4      621.14      678.54     56.58 o 
  -9   6   4       71.50       75.97     24.26 o 
  -8   6   4     1005.93      938.03     58.39 o 
  -7   6   4      722.90      747.46     37.93 o 
  -6   6   4      242.22      251.62     19.58 o 
  -5   6   4     1491.72     1407.97     46.42 o 
  -4   6   4     3966.70     3691.93     75.93 o 
  -3   6   4       12.70       13.26      6.82 o 
  -2   6   4     4813.08     4554.60     77.45 o 
  -1   6   4     1038.82     1019.73     28.34 o 
   0   6   4      327.25      331.89     18.74 o 
   1   6   4      636.68      668.56     29.65 o 
   2   6   4     2250.04     2278.70     57.23 o 
   3   6   4      182.60      133.87     21.06 o 
   4   6   4     2664.28     2536.69     64.71 o 
   5   6   4      981.12      902.80     37.70 o 
   6   6   4        6.92        3.95     12.37 o 
   7   6   4       13.77       42.15     14.64 o 
   8   6   4       10.19        6.41     25.32 o 
   9   6   4       15.07        8.82     30.00 o 
 -11   7   4      154.06      112.74     32.50 o 
 -10   7   4        0.62       28.94     24.61 o 
  -9   7   4      594.79      603.14     57.10 o 
  -8   7   4        9.50       -4.77     25.63 o 
  -7   7   4      909.88      868.35     41.63 o 
  -6   7   4       25.17       16.20     16.59 o 
  -5   7   4      712.72      701.73     37.70 o 
  -4   7   4       12.75        4.49      8.70 o 
  -3   7   4     3440.39     3351.85     85.51 o 
  -2   7   4       16.20       14.58     10.89 o 
  -1   7   4     1478.36     1368.43     40.47 o 
   0   7   4       14.15       32.93     12.68 o 
   1   7   4      549.24      598.80     37.36 o 
   2   7   4      109.20       93.14     15.90 o 
   3   7   4     1554.54     1394.14     45.42 o 
   4   7   4      380.36      336.13     26.91 o 
   5   7   4      650.35      726.24     51.04 o 
   6   7   4       10.87       39.77     14.90 o 
   7   7   4       27.79       38.87     15.20 o 
   8   7   4        1.40        4.21     25.17 o 
 -10   8   4      153.37      132.60     44.65 o 
  -9   8   4        4.36       11.76     22.20 o 
  -8   8   4      533.74      644.65     52.41 o 
  -7   8   4      211.43      211.62     32.90 o 
  -6   8   4       92.26       96.79     16.57 o 
  -5   8   4      107.74       98.51     13.82 o 
  -4   8   4     1308.76     1352.91     61.47 o 
  -3   8   4       10.34        4.44     11.58 o 
  -2   8   4     3068.07     2812.68     66.63 o 
  -1   8   4      326.24      363.26     30.53 o 
   0   8   4        5.97       -1.98     14.33 o 
   1   8   4      113.42      134.48     21.39 o 
   2   8   4      679.06      708.60     35.30 o 
   3   8   4      372.78      376.41     27.78 o 
   4   8   4      900.00      967.11     41.53 o 
   5   8   4        9.29        6.73     14.00 o 
   6   8   4      149.60      100.47     22.54 o 
   7   8   4        7.98       20.85     15.64 o 
  -9   9   4      175.66      155.80     32.68 o 
  -8   9   4      117.10      170.00     32.08 o 
  -7   9   4       98.95       97.79     36.44 o 
  -6   9   4      927.80      860.30     45.23 o 
  -5   9   4      147.22      155.15     24.05 o 
  -4   9   4      224.82      238.41     22.97 o 
  -3   9   4      588.84      576.38     31.22 o 
  -2   9   4       98.68      104.04     20.89 o 
  -1   9   4      359.89      298.64     29.98 o 
   0   9   4     1168.79     1188.77     51.96 o 
   1   9   4       88.50       82.35     20.49 o 
   2   9   4      243.94      287.13     31.24 o 
   3   9   4      458.68      487.64     32.49 o 
   4   9   4       80.16       90.28     18.17 o 
   5   9   4        8.02       25.20     14.04 o 
   6   9   4      355.36      321.84     29.73 o 
  -8  10   4        0.13       15.91     29.49 o 
  -7  10   4      301.81      349.22     41.78 o 
  -6  10   4       26.99       46.48     18.72 o 
  -5  10   4      250.08      284.83     30.39 o 
  -4  10   4       14.24       10.64     16.91 o 
  -3  10   4        9.90        9.87     15.56 o 
  -2  10   4       17.49       10.88     14.70 o 
  -1  10   4      719.70      783.46     71.30 o 
   0  10   4        0.09       11.97     18.40 o 
   1  10   4      668.70      679.62     44.78 o 
   2  10   4        7.03       38.24     17.30 o 
   3  10   4       77.31       69.25     18.79 o 
   4  10   4       20.91        6.92     14.20 o 
   5  10   4        8.03       49.18     17.94 o 
  -6  11   4      214.64      256.01     31.76 o 
  -5  11   4        0.12       21.44     21.90 o 
  -4  11   4      282.07      260.19     39.50 o 
  -3  11   4       26.77       34.74     23.55 o 
  -2  11   4       89.66      118.75     25.75 o 
  -1  11   4       44.67       38.49     36.52 o 
   0  11   4      445.15      502.08     42.52 o 
   1  11   4        8.03       19.07     17.11 o 
   2  11   4       71.67       88.89     21.11 o 
   3  11   4        4.11       24.78     29.50 o 
   4  11   4       17.81       58.71     19.13 o 
  -3  12   4       36.76       44.40     23.52 o 
  -2  12   4      124.22       79.14     45.31 o 
  -1  12   4       74.48       56.55     26.48 o 
   0  12   4        1.61        7.04     21.04 o 
   1  12   4      269.96      241.51     33.06 o 
 -13   0   5      175.90      216.95     59.02 o 
 -11   0   5       97.02      111.31     43.08 o 
  -9   0   5     1024.98     1167.34     85.27 o 
  -7   0   5     8254.74     7825.85    281.48 o 
  -5   0   5     4467.58     4754.77    117.56 o 
  -3   0   5       57.76       39.56      9.20 o 
  -1   0   5     8032.03     8191.37    154.93 o 
   1   0   5    11532.36    12257.82    226.14 o 
   3   0   5       26.79       38.06     11.30 o 
   5   0   5     5047.30     4595.35    185.03 o 
   7   0   5      788.59      970.26     82.13 o 
   9   0   5        3.18       -1.70     30.44 o 
 -13   1   5        0.14        9.09     17.70 o 
 -12   1   5      744.74      725.19     41.03 o 
 -11   1   5      220.77      205.00     37.32 o 
 -10   1   5        0.48       20.36     23.58 o 
  -9   1   5      612.96      661.78     48.08 o 
  -8   1   5     2948.43     2888.00    137.28 o 
  -7   1   5       25.14       35.51     17.12 o 
  -6   1   5     6828.82     6741.80    113.03 o 
  -5   1   5     1067.00      973.09     25.48 o 
  -4   1   5      271.66      327.37     19.23 o 
  -3   1   5      894.20      790.78     25.78 o 
  -2   1   5     9823.06    10244.50    134.19 o 
  -1   1   5     1272.69     1305.44     28.80 o 
   0   1   5    12872.79    13454.68    173.31 o 
   1   1   5       19.63       27.14      7.41 o 
   2   1   5      736.14      716.32     21.30 o 
   3   1   5     2616.76     2611.61     45.82 o 
   4   1   5      313.73      292.74     17.14 o 
   5   1   5        0.51       -0.41      8.73 o 
   6   1   5     1359.96     1244.72     59.55 o 
   7   1   5       28.11       14.52     17.36 o 
   8   1   5      161.21      165.37     63.80 o 
   9   1   5       71.81       55.38     26.60 o 
  10   1   5       20.19       19.36     25.53 o 
 -13   2   5       62.25       97.25     23.95 o 
 -12   2   5       89.05      119.74     21.53 o 
 -11   2   5       44.01       35.17     26.69 o 
 -10   2   5     1509.08     1443.20     70.44 o 
  -9   2   5      167.61      174.51     31.62 o 
  -8   2   5      241.28      171.24     28.24 o 
  -7   2   5     2550.46     2527.32     86.25 o 
  -6   2   5      339.23      339.71     22.77 o 
  -5   2   5     1738.67     1927.49     42.24 o 
  -4   2   5     8107.91     8325.01    158.35 o 
  -3   2   5        5.02       14.29      8.60 o 
  -1   2   5    11955.03    12582.25    162.76 o 
   0   2   5      460.93      485.13     19.90 o 
   1   2   5     3641.48     3568.10     61.01 o 
   2   2   5     4547.45     4588.62    101.26 o 
   3   2   5      325.68      349.90     15.96 o 
   4   2   5     2117.42     1984.04     50.24 o 
   5   2   5     1104.72     1050.93     32.08 o 
   6   2   5      156.03      132.03     15.42 o 
   7   2   5      257.45      242.73     44.13 o 
   8   2   5      248.76      211.78     67.48 o 
   9   2   5       28.79       34.96     36.85 o 
  10   2   5       66.01       50.56     42.76 o 
 -13   3   5       28.07       73.03     28.19 o 
 -12   3   5       17.94       53.15     20.38 o 
 -11   3   5      540.04      630.50     44.01 o 
 -10   3   5       40.62       43.20     24.32 o 
  -9   3   5     2191.22     2030.93     82.20 o 
  -8   3   5      244.96      249.76     32.11 o 
  -7   3   5      168.08      139.07     24.50 o 
  -6   3   5     1492.51     1444.52     35.96 o 
  -5   3   5     7336.81     7546.00    128.75 o 
  -4   3   5      397.83      450.05     17.44 o 
  -3   3   5     8699.13     8812.11    130.65 o 
  -2   3   5      814.08      884.02     23.67 o 
  -1   3   5     1407.00     1415.72     40.40 o 
   0   3   5      407.70      418.05     14.91 o 
   1   3   5     5736.31     5985.11     85.32 o 
   2   3   5       47.69       44.31      6.58 o 
   3   3   5     4961.55     4789.48     82.69 o 
   4   3   5      305.10      273.83     18.54 o 
   5   3   5      249.85      252.37     19.25 o 
   6   3   5       16.03       16.63     10.54 o 
   7   3   5      258.15      245.26     27.59 o 
   8   3   5        2.67      -21.81     20.98 o 
   9   3   5      138.88      160.11     50.75 o 
 -12   4   5      190.16      262.39    102.66 o 
 -11   4   5        8.24       25.28     25.53 o 
 -10   4   5      880.14      946.41     60.36 o 
  -9   4   5        3.13       -9.22     19.31 o 
  -8   4   5     1892.26     1783.45     73.54 o 
  -7   4   5      780.18      715.44     47.67 o 
  -6   4   5     2051.13     1912.19     54.07 o 
  -5   4   5      231.55      257.95     16.90 o 
  -4   4   5    10374.53    10610.21    156.35 o 
  -3   4   5      293.92      328.18     21.01 o 
  -2   4   5     6713.57     6813.41    105.85 o 
  -1   4   5      481.36      530.52     24.01 o 
   0   4   5      310.14      340.58     17.88 o 
   1   4   5      666.56      653.86     18.25 o 
   2   4   5     5054.71     5026.94     85.38 o 
   3   4   5       91.70      105.27     12.54 o 
   4   4   5     2508.19     2304.98     50.77 o 
   5   4   5        4.05       -4.01     11.13 o 
   6   4   5        8.51       25.34     17.13 o 
   7   4   5       63.43       43.67     14.40 o 
   8   4   5      127.15      160.72     34.94 o 
   9   4   5       48.31       50.34     28.94 o 
 -12   5   5       70.36       44.40     74.61 o 
 -11   5   5      274.77      296.23     44.35 o 
 -10   5   5        0.33        1.39     22.46 o 
  -9   5   5      712.95      962.71     91.78 o 
  -8   5   5      859.96      840.12     53.13 o 
  -7   5   5       22.94       20.35     13.01 o 
  -6   5   5     2183.86     2089.35     63.75 o 
  -5   5   5     1059.47     1001.20     37.63 o 
  -4   5   5      791.49      813.93     25.03 o 
  -2   5   5      560.83      563.63     21.34 o 
  -1   5   5       30.80       18.75      8.06 o 
   0   5   5     3605.18     3755.31     66.84 o 
   1   5   5     1651.75     1619.59     59.73 o 
   2   5   5      140.39      125.72     16.48 o 
   3   5   5     1180.69     1039.65     37.24 o 
   4   5   5      534.71      514.17     29.53 o 
   5   5   5      624.25      565.14     35.95 o 
   6   5   5      404.75      397.05     28.91 o 
   7   5   5      189.86      195.51     22.91 o 
   8   5   5       84.90       99.52     32.47 o 
   9   5   5      174.29      164.14     37.62 o 
 -12   6   5       17.40        2.20     24.65 o 
 -11   6   5       15.05       14.52     25.91 o 
 -10   6   5      277.29      284.70     66.63 o 
  -9   6   5      231.62      268.93     38.93 o 
  -8   6   5       25.34       45.12     22.57 o 
  -7   6   5     1592.64     1504.18     51.82 o 
  -6   6   5       25.78       32.74     11.50 o 
  -5   6   5     1278.86     1242.82     38.49 o 
  -4   6   5     1527.92     1488.33     36.58 o 
  -3   6   5     1361.76     1405.84     35.53 o 
  -2   6   5       18.05        8.20      9.50 o 
  -1   6   5     5849.76     5923.69     98.03 o 
   0   6   5       91.61       93.36     15.43 o 
   1   6   5     1295.70     1168.83     38.92 o 
   2   6   5     1139.79     1167.33     62.71 o 
   3   6   5       13.22       11.28     15.12 o 
   4   6   5       92.41      136.06     19.78 o 
   5   6   5      450.17      517.61     32.21 o 
   6   6   5        7.50        9.51     13.82 o 
   7   6   5      267.77      287.42     27.40 o 
   8   6   5       45.03       43.76     53.74 o 
 -11   7   5       16.19       75.08     25.45 o 
 -10   7   5        1.04       25.55     22.75 o 
  -9   7   5       26.00       29.71     21.15 o 
  -8   7   5      726.58      795.13     76.50 o 
  -7   7   5        0.57       25.02     14.50 o 
  -5   7   5        7.77        7.31     10.85 o 
  -4   7   5      188.83      197.75     19.48 o 
  -3   7   5       23.45       24.10     12.05 o 
  -2   7   5     1644.60     1689.20     41.27 o 
  -1   7   5       10.90       20.38     11.69 o 
   0   7   5     2090.40     2025.85     55.37 o 
   1   7   5       32.65       37.05     12.59 o 
   2   7   5      759.38      731.34     36.68 o 
   3   7   5       76.82       69.26     16.44 o 
   4   7   5      302.59      377.02     29.43 o 
   5   7   5        4.51        6.14     12.39 o 
   6   7   5      807.49      852.76     42.79 o 
   7   7   5        0.90       40.99     16.08 o 
   8   7   5       36.63       83.97     33.30 o 
 -10   8   5       73.44       57.38     26.73 o 
  -9   8   5      160.24       96.93     26.87 o 
  -8   8   5       15.53       56.07     23.56 o 
  -7   8   5      761.63      635.71     48.76 o 
  -6   8   5       29.30       11.10     11.23 o 
  -5   8   5      746.19      669.60     52.96 o 
  -4   8   5      496.96      538.51     35.37 o 
  -3   8   5      247.14      263.76     29.19 o 
  -2   8   5      156.60      187.54     24.68 o 
  -1   8   5     1742.52     1621.58     72.29 o 
   0   8   5       33.05       44.32     14.71 o 
   1   8   5      979.90      919.16     40.54 o 
   2   8   5      184.20      216.03     31.88 o 
   3   8   5        3.16        7.67     12.34 o 
   4   8   5      293.58      295.15     27.63 o 
   5   8   5      234.47      277.26     27.86 o 
   6   8   5       48.30       43.12     15.22 o 
   7   8   5      186.00      239.71     26.47 o 
  -9   9   5      130.50      154.10     32.42 o 
  -8   9   5      128.88      175.69     31.84 o 
  -7   9   5        0.06       17.62     54.33 o 
  -6   9   5      328.65      350.15     32.49 o 
  -5   9   5      314.49      345.55     41.81 o 
  -4   9   5       17.88       16.19     12.45 o 
  -3   9   5      700.69      797.74     49.78 o 
  -2   9   5      266.93      301.36     30.99 o 
  -1   9   5        2.38       11.95     15.87 o 
   0   9   5      695.81      741.58     46.30 o 
   1   9   5       79.02       81.99     19.31 o 
   2   9   5        0.33       22.40     14.55 o 
   3   9   5      355.79      353.86     30.24 o 
   4   9   5      155.89      169.63     23.10 o 
   5   9   5        0.48       -0.62     13.87 o 
   6   9   5        1.18        5.50     22.49 o 
  -8  10   5       53.56       89.30     40.62 o 
  -7  10   5       64.31       50.08     24.25 o 
  -6  10   5       52.22       76.12     30.88 o 
  -5  10   5        7.97        7.58     16.73 o 
  -4  10   5     1088.81      963.28    156.18 o 
  -3  10   5       60.51       45.63     22.43 o 
  -2  10   5      444.45      422.20     37.15 o 
  -1  10   5      170.12      144.54     25.36 o 
   0  10   5       13.70       45.52     20.83 o 
   1  10   5       40.62       53.59     18.13 o 
   2  10   5      551.10      522.08     42.03 o 
   3  10   5        0.02       21.00     15.65 o 
   4  10   5      187.06      167.19     25.16 o 
  -6  11   5        3.37       -0.88     23.44 o 
  -5  11   5      138.41      142.24     32.05 o 
  -4  11   5       80.42       34.71     24.72 o 
  -3  11   5      286.23      304.59     43.18 o 
  -2  11   5        3.33       27.56     19.55 o 
  -1  11   5       77.69       68.44     23.31 o 
   0  11   5       28.89       15.31     20.73 o 
   1  11   5      189.50      233.91     37.71 o 
   2  11   5        6.40       28.83     16.49 o 
   3  11   5      210.10      229.51     30.49 o 
  -2  12   5      131.90      209.38     50.34 o 
  -1  12   5       90.66      128.44     26.17 o 
 -12   0   6      247.11      331.28     66.53 o 
 -10   0   6     2040.23     1941.90    118.73 o 
  -8   0   6       86.55       88.98     33.46 o 
  -6   0   6     5022.29     5470.69    136.48 o 
  -4   0   6     6836.56     6804.87    164.71 o 
  -2   0   6    11678.94    13155.62    242.22 o 
   0   0   6     5875.98     5799.01    118.23 o 
   2   0   6     7770.94     7781.86    155.53 o 
   4   0   6      821.33      747.87     34.43 o 
   6   0   6      162.91      175.46     28.99 o 
   8   0   6      205.18      151.55     42.76 o 
 -13   1   6      147.98      117.27     27.16 o 
 -12   1   6       59.65       82.02     45.28 o 
 -11   1   6     1216.91     1200.66     69.46 o 
 -10   1   6       71.11       81.91     27.46 o 
  -9   1   6     1560.33     1407.48     67.00 o 
  -8   1   6     1175.16     1032.53     91.28 o 
  -7   1   6      414.64      413.82     83.76 o 
  -6   1   6      265.33      245.22     14.39 o 
  -5   1   6    11150.68    11371.94    184.98 o 
  -4   1   6      143.96      155.51     15.69 o 
  -3   1   6     5238.51     5090.63     74.37 o 
  -2   1   6     2297.70     2305.92     40.30 o 
  -1   1   6     1417.72     1451.74     29.57 o 
   0   1   6     1741.28     1748.31     33.75 o 
   1   1   6     4241.23     4079.29     63.68 o 
   2   1   6      494.54      479.76     18.31 o 
   3   1   6     3956.01     3656.23     60.92 o 
   4   1   6      142.83      140.75     15.34 o 
   5   1   6       28.66       46.10     11.98 o 
   6   1   6      117.53      114.52     20.80 o 
   7   1   6      274.53      347.28     35.84 o 
   8   1   6       61.03       75.97     26.76 o 
   9   1   6       93.69       96.75     30.56 o 
 -13   2   6      199.81      204.83     31.79 o 
 -12   2   6       62.71       99.61     33.41 o 
 -11   2   6       15.24      -30.59     20.39 o 
 -10   2   6      407.04      484.45     46.61 o 
  -9   2   6     1009.08     1008.36     57.98 o 
  -8   2   6       70.04       60.73     21.84 o 
  -7   2   6     4194.95     4064.87    121.78 o 
  -6   2   6      877.22      798.57     27.18 o 
  -5   2   6      480.15      518.80     21.08 o 
  -4   2   6    11246.11    12202.31    176.44 o 
  -3   2   6     8375.73     8792.82    131.40 o 
  -2   2   6     1018.99     1021.09     26.59 o 
  -1   2   6     5693.75     5708.32     82.73 o 
   0   2   6      127.52      113.71      9.72 o 
   1   2   6     2079.20     1958.70     37.14 o 
   2   2   6     2623.16     2549.28     45.48 o 
   3   2   6      269.86      302.71     19.11 o 
   4   2   6      647.80      626.15     26.67 o 
   5   2   6     1557.03     1369.02     79.12 o 
   6   2   6      112.27      155.20     16.95 o 
   7   2   6      124.67      103.16     16.25 o 
   8   2   6      326.41      360.99     42.81 o 
   9   2   6       13.95       10.50     32.32 o 
 -13   3   6        0.48       45.93     27.81 o 
 -12   3   6      163.30      205.85     39.53 o 
 -11   3   6      214.41      239.13     80.21 o 
 -10   3   6       18.43       40.07     23.05 o 
  -9   3   6       41.40       39.28     23.71 o 
  -8   3   6     3563.33     3286.34    130.14 o 
  -7   3   6       32.48       87.31     21.71 o 
  -6   3   6     4675.43     4853.41     90.92 o 
  -5   3   6      266.62      236.52     18.03 o 
  -4   3   6      107.58      105.73     11.33 o 
  -3   3   6        7.89       -6.80      6.17 o 
  -2   3   6     8789.74     9222.13    138.36 o 
  -1   3   6        1.73        2.61      5.00 o 
   0   3   6     4583.28     4475.01     75.78 o 
   1   3   6     1209.01     1183.37     26.96 o 
   2   3   6      151.82      155.62     17.37 o 
   3   3   6        0.48       -2.63      8.45 o 
   4   3   6     1648.84     1569.62     41.45 o 
   5   3   6       66.73       60.81     13.74 o 
   6   3   6      810.05      792.75     32.54 o 
   7   3   6        6.96       16.14     13.93 o 
   8   3   6       12.87       26.89     24.14 o 
   9   3   6       32.50       57.16     35.03 o 
 -12   4   6        7.85       32.90     27.62 o 
 -11   4   6        2.70       -4.66     24.91 o 
 -10   4   6       18.94       18.18     27.36 o 
  -9   4   6     1674.08     1576.11     73.60 o 
  -8   4   6        6.35        4.07     18.96 o 
  -7   4   6     3268.60     3258.36    111.84 o 
  -6   4   6       73.43       78.17     12.14 o 
  -5   4   6     1038.80     1028.22     32.25 o 
  -4   4   6      612.78      593.25     21.74 o 
  -3   4   6     3825.59     3700.29    103.65 o 
  -2   4   6       88.55      126.61     12.44 o 
  -1   4   6     7591.45     7616.86    107.60 o 
   0   4   6       67.43       77.25      9.36 o 
   1   4   6     1920.02     1823.48     42.18 o 
   2   4   6       61.12       66.08     12.30 o 
   3   4   6      766.34      800.19     30.45 o 
   4   4   6       62.92       40.27     12.21 o 
   5   4   6     1210.48     1233.64     60.93 o 
   6   4   6       96.11       98.22     19.27 o 
   7   4   6      267.76      247.61     24.90 o 
   8   4   6       19.75       27.29     24.25 o 
 -12   5   6      184.95      193.59     39.47 o 
 -11   5   6      487.15      427.21     50.83 o 
 -10   5   6       16.00       23.87     25.79 o 
  -9   5   6      151.22      193.44     33.22 o 
  -8   5   6     1471.54     1443.93     87.32 o 
  -7   5   6        1.64       11.15     17.65 o 
  -6   5   6     1598.80     1650.64     75.31 o 
  -5   5   6     2220.82     2238.98     54.04 o 
  -4   5   6       31.66       25.29      9.54 o 
  -3   5   6     2027.88     2058.15     44.88 o 
  -2   5   6     3578.25     3598.37     66.57 o 
  -1   5   6       64.86       73.17     11.49 o 
   0   5   6     2909.70     2806.85     97.42 o 
   1   5   6      985.76      924.09     32.99 o 
   2   5   6        0.02       -8.12     10.48 o 
   3   5   6      830.22      807.24     36.63 o 
   4   5   6      800.10      798.60     37.82 o 
   5   5   6       14.83       36.26     13.38 o 
   6   5   6      296.07      240.07     24.32 o 
   7   5   6      240.84      229.97     24.13 o 
   8   5   6        0.05        4.50     24.36 o 
 -12   6   6       47.49       92.52     57.38 o 
 -11   6   6       41.76       17.40     33.99 o 
 -10   6   6      451.38      416.55     69.36 o 
  -9   6   6      169.73      148.03     33.99 o 
  -8   6   6       55.14       44.51     22.96 o 
  -7   6   6      440.91      449.51     86.22 o 
  -6   6   6     1539.37     1473.75     51.34 o 
  -5   6   6        1.88        6.06     10.59 o 
  -4   6   6     3083.12     2587.04    394.07 o 
  -3   6   6        3.26       13.65     11.44 o 
  -2   6   6      601.29      583.24     24.67 o 
  -1   6   6     1704.50     1600.36     61.21 o 
   0   6   6      541.80      590.52     30.66 o 
   1   6   6       89.67      115.52     17.76 o 
   2   6   6     2329.71     2148.82     59.60 o 
   3   6   6      148.67      188.03     22.13 o 
   4   6   6      319.08      338.02     27.99 o 
   5   6   6       28.70       35.68     14.57 o 
   6   6   6        1.18       30.06     14.70 o 
   7   6   6       27.15       36.85     16.10 o 
 -11   7   6      603.25      639.72     95.18 o 
 -10   7   6       15.94       37.87     23.33 o 
  -9   7   6      318.66      263.99     59.55 o 
  -8   7   6        1.89       21.51     21.30 o 
  -7   7   6      313.77      299.66     28.07 o 
  -6   7   6        2.83       16.28     12.21 o 
  -5   7   6     1544.36     1531.29     48.51 o 
  -4   7   6        0.01       27.07     13.00 o 
  -3   7   6     2175.59     1966.44     46.47 o 
  -2   7   6      169.00      177.40     20.01 o 
  -1   7   6       71.78       43.38     14.52 o 
   0   7   6        6.08       12.32     13.47 o 
   1   7   6     2701.33     2778.26     70.70 o 
   2   7   6       33.80       44.41     14.92 o 
   3   7   6      615.92      640.52     39.04 o 
   4   7   6       10.17       17.06     12.56 o 
   5   7   6       19.80       24.84     14.37 o 
   6   7   6        3.09       -3.55     14.80 o 
   7   7   6       63.14      103.84     20.32 o 
 -10   8   6      207.85      265.28     39.28 o 
  -9   8   6      166.70      187.62     35.02 o 
  -8   8   6       67.19       77.69     25.40 o 
  -7   8   6       36.71        3.63     25.88 o 
  -6   8   6      702.98      678.63     34.31 o 
  -5   8   6        6.79        6.04     12.84 o 
  -4   8   6     1333.17     1255.50     63.19 o 
  -3   8   6       99.64      113.26     21.92 o 
  -2   8   6      650.50      632.63     39.60 o 
  -1   8   6     1552.69     1458.91     57.93 o 
   0   8   6      804.87      851.03     39.57 o 
   1   8   6        8.99       12.36     12.12 o 
   2   8   6      700.74      695.59     38.27 o 
   3   8   6       65.94       86.04     18.83 o 
   4   8   6      329.87      330.75     30.30 o 
   5   8   6       22.36       35.69     17.94 o 
   6   8   6       81.50       95.46     19.56 o 
  -9   9   6       80.69       93.80     27.83 o 
  -8   9   6      262.52      313.30     65.02 o 
  -7   9   6        5.19       19.61     42.70 o 
  -6   9   6      238.68      276.12     30.43 o 
  -5   9   6      614.49      542.61     75.38 o 
  -4   9   6        0.20       -0.06     16.45 o 
  -3   9   6       76.53       68.80     58.86 o 
  -2   9   6       92.39      107.40     23.64 o 
  -1   9   6       27.35       22.16     17.53 o 
   0   9   6      543.86      509.82     40.40 o 
   1   9   6       57.30       81.71     18.99 o 
   2   9   6        1.44       23.88     14.74 o 
   3   9   6      202.28      189.22     23.78 o 
   4   9   6      111.46      135.99     22.24 o 
   5   9   6       18.64       54.36     22.36 o 
  -8  10   6        0.22      -40.56     27.04 o 
  -7  10   6      530.86      537.71     50.93 o 
  -6  10   6        0.17      -19.52     15.56 o 
  -5  10   6        3.22       15.05     22.48 o 
  -4  10   6      386.17      441.92     45.58 o 
  -3  10   6      683.78      760.72     58.08 o 
  -2  10   6        2.76        0.01     17.61 o 
  -1  10   6      689.48      713.09     48.38 o 
   0  10   6       20.95       21.96     18.68 o 
   1  10   6      162.18      168.78     26.46 o 
   2  10   6       27.84       52.97     18.66 o 
   3  10   6       11.83       62.57     19.40 o 
   4  10   6        0.01       27.86     16.75 o 
  -6  11   6      181.04      192.49     48.74 o 
  -5  11   6       63.04       60.67     57.13 o 
  -4  11   6       10.26       24.58     25.39 o 
  -3  11   6       92.08       89.35     31.51 o 
  -2  11   6      248.62      332.54     42.35 o 
  -1  11   6        8.72      -17.51     18.60 o 
   0  11   6      132.42      115.22     27.74 o 
   1  11   6        2.64       17.40     17.83 o 
 -13   0   7      210.79      145.96     56.28 o 
 -11   0   7        5.14       14.78     31.51 o 
  -9   0   7     2830.65     2592.83    139.10 o 
  -7   0   7     3909.38     3806.58    167.97 o 
  -5   0   7       40.90       59.99     14.78 o 
  -3   0   7    18704.69    18881.66    417.62 o 
  -1   0   7    14454.12    14896.77    275.44 o 
   1   0   7      310.22      355.12     39.66 o 
   3   0   7     1661.80     1536.11     62.22 o 
   5   0   7     1222.09     1015.19     80.12 o 
   7   0   7       80.76       44.30     31.25 o 
 -13   1   7       46.45       58.84     32.16 o 
 -12   1   7       38.22       28.55     29.07 o 
 -11   1   7      233.09      186.26     35.73 o 
 -10   1   7      922.03      867.51     59.24 o 
  -9   1   7      210.70      204.69     50.09 o 
  -8   1   7     3457.12     3346.86    111.97 o 
  -7   1   7       31.59       25.45     16.81 o 
  -6   1   7     2053.81     2104.41     48.24 o 
  -5   1   7     5308.97     5720.80    103.49 o 
  -4   1   7     2421.10     2264.18     45.68 o 
  -3   1   7       25.24       27.23      7.32 o 
  -2   1   7     4564.16     4058.83     63.98 o 
  -1   1   7      536.48      475.73     17.91 o 
   0   1   7     2630.66     2590.50     46.50 o 
   1   1   7     1858.16     1768.85     36.32 o 
   2   1   7     1188.66     1134.63     28.75 o 
   3   1   7      227.29      216.35     17.90 o 
   4   1   7     1394.85     1319.19     37.96 o 
   5   1   7        8.18       12.65     12.06 o 
   6   1   7      302.38      309.58     29.23 o 
   7   1   7      194.09      220.66     22.97 o 
   8   1   7       16.15       -3.73     21.51 o 
 -13   2   7       85.80      126.02     43.42 o 
 -12   2   7      376.94      425.51     51.89 o 
 -11   2   7       30.90       65.85     28.47 o 
 -10   2   7      278.89      329.63     59.21 o 
  -9   2   7     1421.77     1381.37     68.91 o 
  -8   2   7      121.20       99.85     25.57 o 
  -7   2   7     1298.37     1388.06    189.60 o 
  -6   2   7     4416.89     4341.34    109.60 o 
  -5   2   7       23.52       10.29      8.05 o 
  -4   2   7     3813.72     3841.61     67.99 o 
  -3   2   7     1121.11     1074.64     28.82 o 
  -2   2   7      276.52      300.23     17.62 o 
  -1   2   7     6494.75     6755.90     97.70 o 
   0   2   7     2342.60     2197.86     41.77 o 
   1   2   7      191.02      206.54     13.61 o 
   2   2   7     3072.68     2715.82     73.45 o 
   3   2   7      481.14      473.00     24.23 o 
   4   2   7        0.64        2.11     10.48 o 
   5   2   7      677.93      701.24     30.63 o 
   6   2   7       67.68       71.59     15.14 o 
   7   2   7        2.29        2.48     14.25 o 
   8   2   7       75.43       43.14     36.60 o 
 -13   3   7      142.83      199.72     62.07 o 
 -12   3   7        4.27        8.65     44.33 o 
 -11   3   7     1611.17     1458.73     76.37 o 
 -10   3   7       19.31        1.80     22.34 o 
  -9   3   7      526.71      458.46     45.14 o 
  -8   3   7      195.42      239.84     34.27 o 
  -7   3   7     1828.07     1696.27     80.71 o 
  -6   3   7       27.05        5.88      8.86 o 
  -5   3   7     4508.65     4324.10     84.45 o 
  -4   3   7      128.66      113.03     12.62 o 
  -3   3   7     5206.83     4912.99    186.77 o 
  -2   3   7      480.25      520.52     19.66 o 
  -1   3   7     1732.20     1656.53     34.76 o 
   0   3   7       57.79       90.96     11.64 o 
   1   3   7     5630.76     5315.77    208.91 o 
   2   3   7       75.92       79.11     12.85 o 
   3   3   7     1077.23      928.37     31.61 o 
   4   3   7      137.61      133.40     21.46 o 
   5   3   7       30.25       53.56     13.27 o 
   6   3   7      136.33      140.02     20.47 o 
   7   3   7      343.57      416.55     39.29 o 
   8   3   7        4.53       61.75     38.49 o 
 -12   4   7      418.14      503.71     83.20 o 
 -11   4   7        3.41      -10.67     23.39 o 
 -10   4   7      159.14      198.08     74.93 o 
  -9   4   7       38.76       27.81     44.05 o 
  -8   4   7      139.93      117.39     28.62 o 
  -7   4   7       97.76      104.87     25.44 o 
  -6   4   7     3327.51     3153.46     80.04 o 
  -5   4   7        5.05        8.24      9.45 o 
  -4   4   7     4380.83     4181.37     74.84 o 
  -3   4   7       49.43       61.12     11.28 o 
  -2   4   7       82.87       94.59     14.90 o 
  -1   4   7      655.47      677.41     29.29 o 
   0   4   7     2153.97     2041.19     46.22 o 
   1   4   7        9.10       23.31     10.06 o 
   2   4   7     2488.13     2332.08     56.42 o 
   3   4   7        4.81       14.29     10.27 o 
   4   4   7      352.01      356.61     27.80 o 
   5   4   7      126.86      148.20     39.69 o 
   6   4   7      223.49      240.35     25.10 o 
   7   4   7       32.94       25.72     25.61 o 
   8   4   7      117.43      131.12     45.59 o 
 -12   5   7        9.82       11.26     43.27 o 
 -11   5   7      602.56      600.87     83.57 o 
 -10   5   7      300.80      320.87     43.13 o 
  -9   5   7      765.91      759.69     55.82 o 
  -8   5   7      557.03      506.43     44.71 o 
  -7   5   7      852.15      902.08     55.46 o 
  -6   5   7       86.91      106.46     16.24 o 
  -5   5   7     3147.27     2967.97     59.68 o 
  -4   5   7      230.63      198.59     18.73 o 
  -3   5   7      753.34      733.66     26.99 o 
  -2   5   7     1407.64     1421.80     37.66 o 
  -1   5   7     1024.27     1066.11     37.81 o 
   0   5   7      574.09      540.72     24.09 o 
   1   5   7     1880.88     1709.54     48.84 o 
   2   5   7        5.07        0.01     11.59 o 
   3   5   7      596.76      565.97     42.81 o 
   4   5   7      382.69      373.45     29.20 o 
   5   5   7      118.06      118.60     20.40 o 
   6   5   7       58.26       64.18     17.73 o 
   7   5   7       67.98       97.09     19.72 o 
 -11   6   7        8.58        5.60     32.39 o 
 -10   6   7        7.49      -34.02     31.44 o 
  -9   6   7      915.20      930.09     62.56 o 
  -8   6   7       19.08       46.77     23.10 o 
  -7   6   7     1582.99     1533.99    100.37 o 
  -6   6   7      857.02      786.93     33.52 o 
  -5   6   7      105.66      107.65     14.87 o 
  -4   6   7      990.51      923.79     30.84 o 
  -3   6   7     1930.68     1960.66     46.46 o 
  -2   6   7        0.83       -5.45     10.98 o 
  -1   6   7     3403.17     3232.17     75.49 o 
   0   6   7       14.70       16.29     13.69 o 
   1   6   7       90.64       59.71     15.97 o 
   2   6   7      385.20      403.73     29.83 o 
   3   6   7      467.94      518.30     33.51 o 
   4   6   7        9.16       -2.63     13.08 o 
   5   6   7      412.88      371.59     37.83 o 
   6   6   7       31.50       53.53     17.08 o 
   7   6   7       47.89       50.41     17.93 o 
 -11   7   7       52.83       40.78     30.50 o 
 -10   7   7      215.96      182.43     54.58 o 
  -9   7   7        0.03        7.23     29.18 o 
  -8   7   7     1011.38     1080.56     63.92 o 
  -7   7   7       52.62       89.23     37.42 o 
  -6   7   7      876.19      919.22     38.30 o 
  -5   7   7       26.50       19.96     13.77 o 
  -4   7   7      845.75      925.08     36.52 o 
  -3   7   7       32.80       45.88     16.84 o 
  -2   7   7     1742.86     1730.39     51.71 o 
  -1   7   7      312.37      317.74     26.71 o 
   0   7   7      215.51      206.78     23.28 o 
   1   7   7        8.46      -12.61     11.56 o 
   2   7   7       23.06       34.07     14.82 o 
   3   7   7       11.54       23.31     13.50 o 
   4   7   7      542.69      597.49     37.99 o 
   5   7   7        1.11       16.40     14.05 o 
   6   7   7      114.71       90.56     18.49 o 
 -10   8   7       18.09       11.21     22.01 o 
  -9   8   7      518.32      494.53     75.27 o 
  -8   8   7       25.69       22.70     34.34 o 
  -7   8   7      393.05      430.79     57.41 o 
  -6   8   7      349.56      362.61     31.60 o 
  -5   8   7       19.53       13.36     12.76 o 
  -4   8   7      350.01      335.97     31.98 o 
  -3   8   7     2397.09     2244.38     73.83 o 
  -2   8   7      659.63      683.04     42.76 o 
  -1   8   7     1096.54     1108.31     44.46 o 
   0   8   7       48.67       58.16     18.09 o 
   1   8   7       35.70       29.98     14.37 o 
   2   8   7      100.08      117.98     21.14 o 
   3   8   7      276.05      307.24     29.82 o 
   4   8   7       44.70       38.90     16.53 o 
   5   8   7      130.16      175.20     30.75 o 
  -9   9   7       31.29      -13.90     34.71 o 
  -8   9   7      157.69      220.92     53.64 o 
  -7   9   7      122.31      151.37     48.48 o 
  -6   9   7       25.83      -18.08     13.95 o 
  -5   9   7      611.36      671.30     43.22 o 
  -4   9   7        0.61      -22.46     14.97 o 
  -3   9   7      415.60      398.34     36.74 o 
  -2   9   7      126.34      151.39     27.13 o 
  -1   9   7        5.02       26.95     18.85 o 
   0   9   7      349.54      332.72     37.01 o 
   1   9   7      348.95      380.50     37.30 o 
   2   9   7       69.41       79.77     19.30 o 
   3   9   7       67.37       94.62     19.51 o 
   4   9   7      101.59      153.33     24.11 o 
  -7  10   7       27.30       50.31     35.34 o 
  -6  10   7      224.40      186.53     44.15 o 
  -5  10   7        2.84       28.03     19.70 o 
  -4  10   7      262.70      316.37     35.79 o 
  -3  10   7       71.34       56.78     22.17 o 
  -2  10   7        2.60       11.32     19.95 o 
  -1  10   7       56.05        4.02     18.51 o 
   0  10   7      378.05      420.09     47.36 o 
   1  10   7       16.24       13.30     16.12 o 
   2  10   7      305.02      332.17     38.03 o 
  -5  11   7      230.55      236.95     41.52 o 
  -4  11   7       31.94       33.04     22.11 o 
  -3  11   7      289.46      284.11     36.86 o 
  -2  11   7       29.18       37.16     22.69 o 
  -1  11   7       32.58       84.45     25.69 o 
   0  11   7        2.00       21.48     22.18 o 
 -12   0   8      630.42      584.08     81.12 o 
 -10   0   8      344.56      360.33     61.19 o 
  -8   0   8     2434.65     2076.54    120.30 o 
  -6   0   8     7787.82     7450.71    186.08 o 
  -4   0   8     4763.20     4849.12    122.48 o 
  -2   0   8     1199.58     1238.10     41.66 o 
   0   0   8     3671.91     3554.67     85.83 o 
   2   0   8     3284.51     3127.58     80.66 o 
   4   0   8        6.20       17.28     19.64 o 
   6   0   8      634.96      706.33     90.27 o 
   8   0   8       21.00       73.26     40.00 o 
 -13   1   8      375.23      339.97     49.52 o 
 -12   1   8        1.38       22.48     26.49 o 
 -11   1   8      599.63      550.89     69.27 o 
 -10   1   8      222.06      272.27     40.19 o 
  -9   1   8      280.26      292.30     39.53 o 
  -8   1   8     1738.46     1846.96     79.18 o 
  -7   1   8     1986.15     1724.57     71.74 o 
  -6   1   8      199.90      160.37     15.81 o 
  -5   1   8     5880.48     5768.34    106.72 o 
  -4   1   8      146.63      114.78     12.65 o 
  -3   1   8      375.37      408.30     20.89 o 
  -2   1   8     2379.00     2251.99     43.34 o 
  -1   1   8     2468.15     2324.00     44.57 o 
   0   1   8        2.61       10.42      7.97 o 
   1   1   8     2599.90     2399.49     46.72 o 
   2   1   8        2.56        5.27      7.83 o 
   3   1   8      474.63      467.85     25.29 o 
   4   1   8      857.34      814.12     32.68 o 
   5   1   8      202.34      215.11     22.93 o 
   6   1   8        2.63       19.01     14.04 o 
   7   1   8      304.57      321.47     29.02 o 
   8   1   8        5.46       40.82     24.76 o 
 -13   2   8       27.69       19.15     40.91 o 
 -12   2   8      263.16      271.53     45.96 o 
 -11   2   8      112.31      132.07     35.00 o 
 -10   2   8      122.74      152.23     33.41 o 
  -9   2   8      847.62      752.43     98.86 o 
  -8   2   8     1015.89      907.53     79.27 o 
  -7   2   8      988.31      955.86     57.92 o 
  -6   2   8     1909.36     1850.83     47.24 o 
  -5   2   8      446.11      494.22     22.12 o 
  -4   2   8     1060.20     1044.39     30.23 o 
  -3   2   8     4670.50     4691.33     74.56 o 
  -2   2   8      274.54      290.58     16.11 o 
  -1   2   8     2585.79     2513.17     47.56 o 
   0   2   8     3287.27     3103.95     62.20 o 
   1   2   8       17.16        7.77      9.72 o 
   2   2   8      449.81      442.62     24.45 o 
   3   2   8      624.37      672.97     29.87 o 
   4   2   8       19.77       27.58     12.03 o 
   5   2   8      638.64      637.13     30.99 o 
   6   2   8       37.71       32.22     14.01 o 
   7   2   8        1.11       14.17     16.17 o 
 -13   3   8        0.77       21.34     32.59 o 
 -12   3   8        2.97       13.48     29.64 o 
 -11   3   8      109.22      148.24     35.66 o 
 -10   3   8     2058.40     1986.04     98.23 o 
  -9   3   8       36.76       27.50     22.07 o 
  -8   3   8     3283.81     3337.30    195.89 o 
  -7   3   8      231.99      184.04     30.12 o 
  -6   3   8       72.80       81.48     14.05 o 
  -5   3   8      461.35      473.70     22.24 o 
  -4   3   8     4007.61     3779.23     70.05 o 
  -3   3   8       12.64       10.88      7.21 o 
  -2   3   8     4504.32     4295.89     74.55 o 
  -1   3   8        2.15       -9.54      7.21 o 
   0   3   8        3.46       22.31     10.81 o 
   1   3   8      949.52      878.07     36.62 o 
   2   3   8     1544.01     1517.49     48.27 o 
   3   3   8      100.60      112.00     18.60 o 
   4   3   8      920.87      962.03     42.17 o 
   5   3   8       12.25       23.13     11.57 o 
   6   3   8       63.38       75.49     17.51 o 
   7   3   8        5.38        0.21     15.92 o 
 -12   4   8        3.24       20.66     27.38 o 
 -11   4   8      139.94      130.79     37.57 o 
 -10   4   8      203.91      276.26     42.04 o 
  -9   4   8      829.97      877.66    166.87 o 
  -8   4   8       77.04      121.84     29.21 o 
  -7   4   8     1125.58     1154.53     60.94 o 
  -6   4   8      398.70      403.41     24.02 o 
  -5   4   8     1199.58     1042.72     31.82 o 
  -4   4   8        1.56        8.08      9.52 o 
  -3   4   8     5325.64     5161.90    100.24 o 
  -2   4   8       19.52       30.43     11.05 o 
  -1   4   8     3622.53     3426.61     77.21 o 
   0   4   8      276.56      294.92     20.53 o 
   1   4   8       89.35      109.76     14.99 o 
   2   4   8      140.66      137.80     18.75 o 
   3   4   8     1471.94     1355.27     45.76 o 
   4   4   8       25.23       38.17     15.26 o 
   5   4   8      131.89      153.83     22.49 o 
   6   4   8        2.02       17.55     14.35 o 
   7   4   8       13.58       38.21     16.16 o 
 -12   5   8        0.17       -6.85     32.32 o 
 -11   5   8       61.55       44.59     31.38 o 
 -10   5   8     1216.68     1073.43     76.94 o 
  -9   5   8       10.31       39.09     24.56 o 
  -8   5   8      717.27      784.40    100.30 o 
  -7   5   8      715.06      765.74    144.64 o 
  -6   5   8      258.70      249.13     21.59 o 
  -5   5   8     1373.88     1337.65     37.74 o 
  -4   5   8     1411.97     1234.35     40.45 o 
  -3   5   8       38.35       41.43     12.50 o 
  -2   5   8     2166.08     2155.00     57.72 o 
  -1   5   8       39.43       57.46     15.68 o 
   0   5   8       70.86       91.58     14.98 o 
   1   5   8     1062.17     1073.82     47.83 o 
   2   5   8      765.89      792.43     39.06 o 
   3   5   8       20.76       20.58     13.63 o 
   4   5   8      250.84      286.93     36.07 o 
   5   5   8       32.27       87.78     19.45 o 
   6   5   8       91.51      112.86     22.54 o 
 -11   6   8        0.22      -22.58     29.24 o 
 -10   6   8      121.34      109.96     31.78 o 
  -9   6   8      130.82      135.55     33.01 o 
  -8   6   8      418.89      470.50     51.57 o 
  -7   6   8       90.03       98.82     27.80 o 
  -6   6   8     1375.30     1339.58     71.79 o 
  -5   6   8       70.93       79.65     14.72 o 
  -4   6   8     1702.01     1489.78     41.08 o 
  -3   6   8      319.40      280.66     30.98 o 
  -2   6   8      760.36      826.96     37.66 o 
  -1   6   8     1340.37     1243.31     44.13 o 
   0   6   8     2634.21     2574.07     68.89 o 
   1   6   8        0.12       10.30     13.42 o 
   2   6   8      202.97      220.06     24.33 o 
   3   6   8       90.99      119.96     21.71 o 
   4   6   8       12.44      -14.19     13.65 o 
   5   6   8       89.68      145.43     23.24 o 
   6   6   8      122.48      146.90     23.30 o 
 -10   7   8        2.28       33.01     39.18 o 
  -9   7   8        3.36        6.69     23.36 o 
  -8   7   8       82.86       56.15     27.06 o 
  -7   7   8      523.09      556.28     69.87 o 
  -6   7   8       10.69       26.66     14.74 o 
  -5   7   8     1538.91     1506.96     56.67 o 
  -4   7   8        0.77       -4.73     13.06 o 
  -3   7   8      166.99      159.90     21.32 o 
  -2   7   8       69.05       57.49     22.48 o 
  -1   7   8      217.89      209.12     24.41 o 
   0   7   8       56.38       34.55     19.99 o 
   1   7   8     1150.84     1238.14     47.77 o 
   2   7   8        2.73       12.55     13.21 o 
   3   7   8      152.38      159.53     23.04 o 
   4   7   8       27.98       20.47     15.10 o 
   5   7   8       74.20      123.13     22.38 o 
 -10   8   8       54.32       46.98     40.31 o 
  -9   8   8       85.78        1.32     37.29 o 
  -8   8   8      193.18      166.86     33.63 o 
  -7   8   8       49.60       90.66     26.43 o 
  -6   8   8     1079.48     1120.64     44.02 o 
  -5   8   8       54.23       90.20     21.76 o 
  -4   8   8      353.94      346.05     37.32 o 
  -3   8   8       43.30       50.74     21.21 o 
  -2   8   8      196.89      232.37     30.96 o 
  -1   8   8       30.69       27.45     16.80 o 
   0   8   8      760.72      747.95     41.79 o 
   1   8   8        1.28       -8.41     12.86 o 
   2   8   8      236.10      248.79     27.33 o 
   3   8   8       80.21      108.93     26.36 o 
   4   8   8        0.06       21.60     16.97 o 
  -8   9   8      192.91      234.63     55.72 o 
  -7   9   8      150.99      175.15     52.45 o 
  -6   9   8        2.61      -20.02     17.90 o 
  -5   9   8      173.76      147.36     26.53 o 
  -4   9   8      151.76      182.79     28.63 o 
  -3   9   8       98.63       82.48     23.30 o 
  -2   9   8      844.08      885.02     66.47 o 
  -1   9   8       90.52       94.10     24.24 o 
   0   9   8       36.58       28.00     20.85 o 
   1   9   8      250.68      274.16     30.08 o 
   2   9   8       23.44       61.71     18.30 o 
   3   9   8        0.37       10.44     15.59 o 
  -6  10   8       54.89       83.02     30.15 o 
  -5  10   8       74.26      102.62     25.54 o 
  -4  10   8        0.86       29.76     19.57 o 
  -3  10   8      299.43      312.43     43.30 o 
  -2  10   8       29.74       19.54     22.46 o 
  -1  10   8      181.63      218.76     59.43 o 
   0  10   8        0.27      -14.09     20.22 o 
   1  10   8       22.06       50.59     31.79 o 
 -13   0   9        6.08       67.73     42.95 o 
 -11   0   9     1274.88     1402.09    116.84 o 
  -9   0   9      895.29     1024.72     90.93 o 
  -7   0   9       85.59       36.85     29.62 o 
  -5   0   9     1499.76     1287.06    108.19 o 
  -3   0   9     5148.72     4903.85    111.17 o 
  -1   0   9     2675.86     2570.69     70.24 o 
   1   0   9     1095.15     1047.29     63.41 o 
   3   0   9      574.82      559.74     47.17 o 
   5   0   9      116.40      122.11     28.58 o 
   7   0   9        1.67       17.00     29.81 o 
 -13   1   9       56.91       78.33     34.91 o 
 -12   1   9      112.69      157.19     37.71 o 
 -11   1   9      191.65      184.34     38.75 o 
 -10   1   9     1455.04     1325.42     72.97 o 
  -9   1   9      838.13      782.54     58.04 o 
  -8   1   9     3198.42     3396.18    117.19 o 
  -7   1   9       55.93       91.04     24.54 o 
  -6   1   9       12.57       23.64     11.32 o 
  -5   1   9      692.27      688.61     27.27 o 
  -4   1   9     5498.37     4973.47    107.64 o 
  -3   1   9      121.50      118.52     13.01 o 
  -2   1   9     2091.14     1991.54     46.15 o 
  -1   1   9      766.42      778.12     25.75 o 
   0   1   9       10.98       12.77      9.15 o 
   1   1   9      298.38      305.99     18.24 o 
   2   1   9     2854.92     2662.51     59.74 o 
   3   1   9      195.50      169.14     18.45 o 
   4   1   9      487.11      465.56     32.13 o 
   5   1   9        5.06       18.50     13.35 o 
   6   1   9       14.15       44.52     17.29 o 
   7   1   9       55.96       63.03     17.66 o 
 -13   2   9        2.16       43.56     32.06 o 
 -12   2   9      283.41      326.83     49.43 o 
 -11   2   9      177.16      247.34     64.27 o 
 -10   2   9       21.43       44.36     24.87 o 
  -9   2   9      377.90      394.87     44.28 o 
  -8   2   9      585.59      632.75     50.34 o 
  -7   2   9        7.00       -5.55     15.80 o 
  -6   2   9     3566.38     3425.06     74.55 o 
  -5   2   9     1241.29     1173.52     39.43 o 
  -4   2   9      230.76      282.24     19.78 o 
  -3   2   9     3927.48     3680.85     69.44 o 
  -2   2   9      931.93      899.01     37.25 o 
  -1   2   9       17.72       22.85      9.19 o 
   0   2   9     3887.79     3710.92    115.70 o 
   1   2   9       16.89       44.36     12.14 o 
   2   2   9      774.50      781.81     32.10 o 
   3   2   9      342.01      360.79     25.96 o 
   4   2   9       86.35       76.64     22.53 o 
   5   2   9      134.51      144.73     21.19 o 
   6   2   9      120.02      150.45     21.82 o 
   7   2   9       17.53       55.09     20.87 o 
 -12   3   9        1.27        6.59     28.01 o 
 -11   3   9      295.30      335.89     45.97 o 
 -10   3   9      166.35      145.95     72.44 o 
  -9   3   9      329.33      373.00     43.86 o 
  -8   3   9      643.15      613.86     60.34 o 
  -7   3   9     2786.54     2757.49    101.15 o 
  -6   3   9       11.02       10.10     11.66 o 
  -5   3   9     2920.98     2779.53     58.43 o 
  -4   3   9       49.50       38.28     11.70 o 
  -3   3   9      299.27      277.58     21.67 o 
  -2   3   9      576.33      531.16     35.41 o 
  -1   3   9     2199.91     2052.61     62.26 o 
   0   3   9      592.47      564.09     27.68 o 
   1   3   9      405.86      417.35     27.42 o 
   2   3   9       18.28       44.16     13.17 o 
   3   3   9       14.10       25.91     11.66 o 
   4   3   9      107.86       88.66     18.56 o 
   5   3   9      276.68      281.30     28.49 o 
   6   3   9        3.81       25.71     17.26 o 
 -12   4   9      286.13      337.93     70.31 o 
 -11   4   9       64.35       53.78     28.90 o 
 -10   4   9      153.18      112.78     31.82 o 
  -9   4   9       66.40       76.71     27.29 o 
  -8   4   9     1054.87      983.14     62.72 o 
  -7   4   9       25.38       45.08     23.00 o 
  -6   4   9     4596.56     4557.53    106.99 o 
  -5   4   9       14.19        5.46     11.20 o 
  -4   4   9      337.40      328.65     24.85 o 
  -3   4   9      644.63      689.68     28.97 o 
  -2   4   9     1105.22     1057.22     38.57 o 
  -1   4   9       37.14       13.24     10.85 o 
   0   4   9     4087.58     3906.93     96.52 o 
   1   4   9      182.86      184.96     18.75 o 
   2   4   9      752.91      733.97     31.83 o 
   3   4   9        1.33      -10.06     12.26 o 
   4   4   9       75.33       46.09     16.84 o 
   5   4   9       28.45       38.93     29.28 o 
   6   4   9      177.22      210.95     25.27 o 
 -12   5   9       46.86       28.53     28.94 o 
 -11   5   9      117.10      181.94     44.52 o 
 -10   5   9      264.19      264.91     41.40 o 
  -9   5   9       84.80       76.90     27.52 o 
  -8   5   9      553.82      627.77     52.15 o 
  -7   5   9     1524.48     1447.56     70.86 o 
  -6   5   9       51.05       42.24     14.81 o 
  -5   5   9      607.99      563.50     27.70 o 
  -4   5   9      865.26      874.65     32.68 o 
  -3   5   9        9.36       -4.98     13.18 o 
  -2   5   9     1046.14     1070.71     41.52 o 
  -1   5   9      668.71      661.94     29.90 o 
   0   5   9        0.03       -3.46     10.89 o 
   1   5   9      160.58      178.70     21.89 o 
   2   5   9      118.48      143.61     21.55 o 
   3   5   9       11.01       -0.70     13.50 o 
   4   5   9      276.12      256.90     28.49 o 
   5   5   9      244.62      292.01     30.69 o 
 -11   6   9      162.27      170.13     88.48 o 
 -10   6   9        6.51       65.30     28.93 o 
  -9   6   9      701.00      723.94     69.90 o 
  -8   6   9      185.42      151.38     38.89 o 
  -7   6   9        4.52        3.65     26.47 o 
  -6   6   9      108.30       62.59     19.84 o 
  -5   6   9      911.96     1010.00     40.34 o 
  -4   6   9      140.17      149.30     18.65 o 
  -3   6   9     1698.98     1695.02     53.34 o 
  -2   6   9      170.25      192.45     23.46 o 
  -1   6   9       49.77       36.05     16.41 o 
   0   6   9      955.12      963.94     44.05 o 
   1   6   9       68.35      116.10     25.32 o 
   2   6   9       72.52       65.87     21.35 o 
   3   6   9      456.43      476.29     54.54 o 
   4   6   9        7.35       19.86     15.49 o 
   5   6   9       55.07       48.42     24.44 o 
 -10   7   9      448.03      484.39     53.90 o 
  -9   7   9        2.00       45.65     25.75 o 
  -8   7   9      606.74      539.00     50.63 o 
  -7   7   9        7.83       32.18     23.25 o 
  -6   7   9      111.63      132.56     20.53 o 
  -5   7   9       36.01       45.31     19.39 o 
  -4   7   9      752.93      791.87     39.07 o 
  -3   7   9        5.36       23.63     15.64 o 
  -2   7   9     1232.28     1151.23     54.28 o 
  -1   7   9       36.35       47.48     16.71 o 
   0   7   9       61.63       56.95     18.47 o 
   1   7   9        2.06       11.87     15.06 o 
   2   7   9      806.46      767.41     42.63 o 
   3   7   9       37.46       24.66     16.80 o 
   4   7   9      139.59      185.44     38.02 o 
  -9   8   9      189.19      243.93     40.73 o 
  -8   8   9      101.43      161.20     35.37 o 
  -7   8   9       13.56       29.70     24.83 o 
  -6   8   9       48.19       68.50     41.88 o 
  -5   8   9      433.32      460.12     38.86 o 
  -4   8   9       41.10       14.04     18.61 o 
  -3   8   9      682.74      661.25     77.51 o 
  -2   8   9        0.53       11.03     16.36 o 
  -1   8   9       83.20       68.32     20.20 o 
   0   8   9      214.55      250.29     28.55 o 
   1   8   9       58.13       84.08     23.77 o 
   2   8   9        4.92       21.95     22.15 o 
   3   8   9      140.80      206.41     26.64 o 
  -8   9   9      158.06      215.89     37.17 o 
  -7   9   9      183.67      247.14     57.60 o 
  -6   9   9        5.08       50.75     25.26 o 
  -5   9   9      143.97      198.28     30.27 o 
  -4   9   9      369.53      369.24     40.16 o 
  -3   9   9        6.09       22.54     20.60 o 
  -2   9   9       95.08       57.17     23.65 o 
  -1   9   9      135.46      160.72     29.83 o 
   0   9   9       24.48       79.13     28.17 o 
   1   9   9      127.01      110.42     22.67 o 
   2   9   9       56.96       98.07     21.29 o 
  -5  10   9        2.91       24.67     20.15 o 
  -4  10   9       24.35       24.36     22.46 o 
  -3  10   9       86.13       72.91     34.83 o 
  -2  10   9      196.88      248.51     48.83 o 
  -1  10   9        2.73       27.17     21.34 o 
 -12   0  10      241.59      279.27     68.61 o 
 -10   0  10        8.13      -13.71     32.26 o 
  -8   0  10     1571.38     1370.71     99.04 o 
  -6   0  10     1618.03     1574.77     64.82 o 
  -4   0  10       29.83       39.70     16.73 o 
  -2   0  10     4057.24     3779.26     94.29 o 
   0   0  10     1446.13     1412.39     51.04 o 
   2   0  10     1035.41     1035.55     68.61 o 
   4   0  10       75.26       98.99     26.83 o 
   6   0  10      161.98      188.68     35.47 o 
 -12   1  10      116.77      125.02     37.60 o 
 -11   1  10       96.27      126.66     35.34 o 
 -10   1  10      132.21      183.96     37.96 o 
  -9   1  10      829.90      843.95     61.46 o 
  -8   1  10      358.67      332.51     40.59 o 
  -7   1  10     6365.59     6031.94    201.67 o 
  -6   1  10      196.59      149.54     18.28 o 
  -5   1  10      411.97      460.03     25.75 o 
  -4   1  10     1254.16     1179.30     32.42 o 
  -3   1  10      339.94      311.35     19.31 o 
  -2   1  10        8.81       -0.95      8.96 o 
  -1   1  10     3172.81     3006.28     57.59 o 
   0   1  10       57.04       76.69     12.87 o 
   1   1  10       86.88       95.48     15.42 o 
   2   1  10        6.99       20.14     11.81 o 
   3   1  10      474.97      450.84     31.89 o 
   4   1  10      299.55      349.25     29.79 o 
   5   1  10      287.99      307.06     29.89 o 
   6   1  10       33.60       36.44     16.36 o 
 -12   2  10      168.84      157.51     38.97 o 
 -11   2  10      357.49      449.21     52.70 o 
 -10   2  10      139.25      175.29     37.64 o 
  -9   2  10     1142.05     1147.22     90.27 o 
  -8   2  10      233.08      208.94     34.84 o 
  -7   2  10      457.06      449.80     43.57 o 
  -6   2  10      466.46      466.07     27.10 o 
  -5   2  10     2776.03     2538.70     70.68 o 
  -4   2  10       38.63       27.89     11.95 o 
  -3   2  10     1764.65     1657.02     39.40 o 
  -2   2  10      653.56      633.15     25.80 o 
  -1   2  10       37.19       45.59     11.64 o 
   0   2  10     1480.92     1460.38     42.66 o 
   1   2  10      950.72      963.59     35.42 o 
   2   2  10      328.96      316.62     23.81 o 
   3   2  10      567.01      588.26     31.49 o 
   4   2  10       23.66       56.71     15.49 o 
   5   2  10        5.10       19.94     20.40 o 
   6   2  10       51.84       54.41     17.37 o 
 -12   3  10      222.10      189.70     40.40 o 
 -11   3  10        9.20        8.43     22.84 o 
 -10   3  10     1244.69     1192.76     86.47 o 
  -9   3  10       45.99       68.62     26.68 o 
  -8   3  10      197.31      240.80     36.49 o 
  -7   3  10       61.22       35.89     29.02 o 
  -6   3  10      242.12      265.79     27.12 o 
  -5   3  10      718.23      704.15     29.95 o 
  -4   3  10     2407.22     2289.00     53.53 o 
  -3   3  10      383.22      364.15     20.75 o 
  -2   3  10     1417.21     1396.85     36.45 o 
  -1   3  10        3.42        8.91     12.61 o 
   0   3  10      107.32      129.64     18.06 o 
   1   3  10        1.25       -8.14     12.42 o 
   2   3  10      601.12      617.70     31.53 o 
   3   3  10       76.65       88.02     16.26 o 
   4   3  10      278.37      307.84     25.44 o 
   5   3  10       11.41       28.41     18.21 o 
 -12   4  10        7.55      -35.26     56.97 o 
 -11   4  10      568.91      597.37     59.96 o 
 -10   4  10        6.68       52.24     30.15 o 
  -9   4  10      659.68      638.83     55.22 o 
  -8   4  10       62.29      118.50     62.76 o 
  -7   4  10       80.13       68.43     25.55 o 
  -6   4  10      181.87      233.19     27.23 o 
  -5   4  10     2537.05     2388.83     88.54 o 
  -4   4  10       19.38       19.97     11.80 o 
  -3   4  10     1958.60     1823.15     47.47 o 
  -2   4  10      109.59      129.91     17.67 o 
  -1   4  10      109.45      124.85     17.70 o 
   0   4  10        0.23       14.89     10.59 o 
   1   4  10     1743.68     1792.38     57.81 o 
   2   4  10        9.87        6.06     15.63 o 
   3   4  10      267.50      275.90     28.93 o 
   4   4  10       18.86       20.25     16.43 o 
   5   4  10       66.08       80.20     18.90 o 
 -11   5  10        6.02       38.69     26.21 o 
 -10   5  10      566.49      687.36     61.28 o 
  -9   5  10      225.75      257.77     41.28 o 
  -8   5  10      156.79      158.82     49.08 o 
  -7   5  10      385.45      447.28     45.69 o 
  -6   5  10       62.54       64.75     15.91 o 
  -5   5  10      159.81      160.10     22.04 o 
  -4   5  10     1578.04     1453.34     49.18 o 
  -3   5  10      170.90      180.11     22.84 o 
  -2   5  10      173.68      186.23     23.84 o 
  -1   5  10      474.13      527.24     29.09 o 
   0   5  10        7.43       32.45     17.36 o 
   1   5  10      373.00      269.71     28.04 o 
   2   5  10      372.48      393.15     32.87 o 
   3   5  10       38.74       36.08     17.57 o 
   4   5  10       35.07       46.53     17.73 o 
 -11   6  10       38.68       57.37     52.79 o 
 -10   6  10       37.47       85.13     31.23 o 
  -9   6  10       61.47       62.31     36.38 o 
  -8   6  10      440.31      525.67     50.21 o 
  -7   6  10        1.33       -3.52     30.44 o 
  -6   6  10      845.88      865.63     36.30 o 
  -5   6  10      677.04      683.22     32.44 o 
  -4   6  10        1.64        7.94     14.83 o 
  -3   6  10      382.74      382.69     30.42 o 
  -2   6  10      671.54      720.02     39.37 o 
  -1   6  10       83.54      110.82     20.93 o 
   0   6  10      678.66      707.09     40.55 o 
   1   6  10       20.35       27.78     18.44 o 
   2   6  10       46.81       58.37     17.36 o 
   3   6  10       92.28      103.14     21.16 o 
   4   6  10       32.95       75.69     17.25 o 
 -10   7  10        1.00       -6.49     32.83 o 
  -9   7  10      227.13      181.27     53.52 o 
  -8   7  10       22.59       17.05     24.73 o 
  -7   7  10     1300.44     1295.47     69.32 o 
  -6   7  10        2.87       10.99     13.75 o 
  -5   7  10      267.56      260.74     27.29 o 
  -4   7  10        0.00        7.71     15.57 o 
  -3   7  10      376.60      442.77     33.37 o 
  -2   7  10        0.01       15.83     16.94 o 
  -1   7  10      694.35      870.06     58.14 o 
   0   7  10       23.37       12.12     17.65 o 
   1   7  10       49.90       32.78     16.87 o 
   2   7  10        1.25        7.69     13.98 o 
   3   7  10       53.07      100.60     21.03 o 
  -8   8  10      220.79      272.53     41.16 o 
  -7   8  10       25.00       21.13     37.29 o 
  -6   8  10      258.52      262.40     40.41 o 
  -5   8  10      289.42      329.32     35.85 o 
  -4   8  10       11.13       -0.63     19.02 o 
  -3   8  10      105.10      168.35     29.66 o 
  -2   8  10      584.61      663.83     40.97 o 
  -1   8  10       47.97       64.41     20.01 o 
   0   8  10      308.03      331.58     32.88 o 
   1   8  10        3.41       36.13     19.10 o 
   2   8  10       31.26       43.65     18.56 o 
  -7   9  10      216.12      158.53     54.33 o 
  -6   9  10       12.54        4.99     25.15 o 
  -5   9  10       10.96        1.57     20.00 o 
  -4   9  10      322.50      370.03     40.35 o 
  -3   9  10        0.25       38.33     21.44 o 
  -2   9  10       69.51       66.30     24.23 o 
  -1   9  10      153.98      160.53     35.80 o 
   0   9  10       17.97       28.46     23.83 o 
 -11   0  11     1092.44     1256.64    114.89 o 
  -9   0  11      168.02      249.09     54.96 o 
  -7   0  11      112.45      145.14     40.31 o 
  -5   0  11     4431.29     4513.74    129.74 o 
  -3   0  11     1558.26     1543.39     68.69 o 
  -1   0  11      124.68      154.67     22.76 o 
   1   0  11     1279.73     1165.59     63.55 o 
   3   0  11     1070.24     1041.94     74.87 o 
   5   0  11       29.16       40.82     28.02 o 
 -12   1  11      370.78      379.55     54.01 o 
 -11   1  11        3.75       11.39     25.51 o 
 -10   1  11      917.32     1041.63     71.86 o 
  -9   1  11      204.93      190.86     35.63 o 
  -8   1  11        0.03       -9.38     16.83 o 
  -7   1  11      664.93      650.44    108.82 o 
  -6   1  11     1497.65     1328.71     43.84 o 
  -5   1  11       77.38       78.14     15.29 o 
  -4   1  11     2677.88     2448.23     52.10 o 
  -3   1  11      600.80      570.84     25.73 o 
  -2   1  11       40.15       34.24      9.53 o 
  -1   1  11      145.54      155.81     18.72 o 
   0   1  11      650.31      633.13     31.20 o 
   1   1  11      241.53      246.36     22.23 o 
   2   1  11       85.21      103.89     25.27 o 
   3   1  11      136.31      180.94     24.00 o 
   4   1  11        0.73       26.99     15.35 o 
   5   1  11       33.34       70.23     17.84 o 
 -12   2  11       35.34       52.13     51.03 o 
 -11   2  11      261.04      233.45     41.57 o 
 -10   2  11      256.13      238.97     40.06 o 
  -9   2  11      138.84      200.00     36.77 o 
  -8   2  11      812.55      865.24     61.61 o 
  -7   2  11      133.01      173.03     31.95 o 
  -6   2  11      497.12      509.28     29.99 o 
  -5   2  11      714.03      651.34     30.00 o 
  -4   2  11      402.51      421.77     23.17 o 
  -3   2  11      415.19      477.63     27.33 o 
  -2   2  11     1359.09     1245.60     37.26 o 
  -1   2  11        5.51       18.13     12.98 o 
   0   2  11      485.37      506.96     29.28 o 
   1   2  11      650.39      655.74     36.46 o 
   2   2  11       57.01       90.28     16.51 o 
   3   2  11      432.28      408.55     37.31 o 
   4   2  11        0.61        8.69     13.54 o 
   5   2  11        1.18       40.72     15.54 o 
 -12   3  11        7.48       33.48     30.35 o 
 -11   3  11        5.64       12.16     54.99 o 
 -10   3  11       38.56       55.12     39.78 o 
  -9   3  11     1015.74      942.13     67.65 o 
  -8   3  11       19.65       16.44     22.67 o 
  -7   3  11     1917.02     1743.14    100.59 o 
  -6   3  11      566.53      555.04     34.31 o 
  -5   3  11      520.32      555.60     28.65 o 
  -4   3  11        0.74       -5.01     11.21 o 
  -3   3  11     1182.16     1109.22     33.92 o 
  -2   3  11       73.40       55.84     15.48 o 
  -1   3  11     1202.14     1147.46     50.88 o 
   0   3  11       16.46       32.02     14.14 o 
   1   3  11      139.67      173.69     20.38 o 
   2   3  11       32.51       44.50     14.15 o 
   3   3  11      259.33      303.92     27.24 o 
   4   3  11       37.35       61.00     19.28 o 
 -11   4  11       13.87       39.21     50.75 o 
 -10   4  11      113.56      125.15     35.37 o 
  -9   4  11       29.51       30.27     25.34 o 
  -8   4  11     1549.07     1533.15     78.07 o 
  -7   4  11       13.41       12.96     20.44 o 
  -6   4  11        6.04       28.00     15.52 o 
  -5   4  11      237.83      311.25     24.03 o 
  -4   4  11      256.91      293.27     23.42 o 
  -3   4  11       16.34        7.54     15.50 o 
  -2   4  11     1812.55     1819.16     50.05 o 
  -1   4  11        7.93       19.94     13.70 o 
   0   4  11      460.39      472.33     32.76 o 
   1   4  11       50.88       43.41     12.91 o 
   2   4  11        1.78      -17.86     11.91 o 
   3   4  11        5.64       10.04     29.93 o 
   4   4  11      113.82      186.69     24.29 o 
 -11   5  11        1.64        7.57     27.20 o 
 -10   5  11      110.33      109.74     45.18 o 
  -9   5  11      398.29      429.85     50.59 o 
  -8   5  11        3.32       14.66     34.59 o 
  -7   5  11     1067.18     1129.07     68.54 o 
  -6   5  11      481.07      517.73     29.35 o 
  -5   5  11      202.15      260.07     26.42 o 
  -4   5  11      109.73      129.65     22.07 o 
  -3   5  11      364.18      371.83     30.41 o 
  -2   5  11       61.35       41.23     18.15 o 
  -1   5  11      649.81      616.67     32.30 o 
   0   5  11       70.72       66.93     22.76 o 
   1   5  11        1.56       19.89     14.80 o 
   2   5  11      186.26      180.35     25.67 o 
   3   5  11       57.24      112.45     25.94 o 
 -10   6  11       19.50       25.05     27.12 o 
  -9   6  11      104.71      148.60     35.89 o 
  -8   6  11      153.91      162.28     34.81 o 
  -7   6  11       68.33       53.01     38.49 o 
  -6   6  11       20.99       21.01     14.56 o 
  -5   6  11     1099.24     1181.36     58.93 o 
  -4   6  11      196.16      199.50     25.71 o 
  -3   6  11      758.07      679.62     39.37 o 
  -2   6  11       55.24       54.52     18.04 o 
  -1   6  11      124.17      182.31     26.01 o 
   0   6  11      196.98      196.58     26.98 o 
   1   6  11      250.47      257.81     34.16 o 
   2   6  11        3.65        4.71     29.94 o 
  -9   7  11        0.00       24.17     27.07 o 
  -8   7  11        1.56       26.00     23.79 o 
  -7   7  11       31.85      -12.94     21.36 o 
  -6   7  11      593.66      620.38     54.15 o 
  -5   7  11        3.68       -7.55     19.12 o 
  -4   7  11      257.24      251.71     28.35 o 
  -3   7  11        0.24       -9.45     16.11 o 
  -2   7  11       77.12       33.12     19.99 o 
  -1   7  11        6.78       -1.07     17.20 o 
   0   7  11      205.58      256.30     30.15 o 
   1   7  11        0.62        4.91     17.50 o 
  -7   8  11       30.43       30.37     33.90 o 
  -6   8  11       16.32       29.55     25.28 o 
  -5   8  11      592.41      568.33     45.41 o 
  -4   8  11       11.07       29.47     21.98 o 
  -3   8  11      203.58      178.18     26.50 o 
  -2   8  11        6.01       42.91     20.08 o 
  -1   8  11        9.08       15.25     18.88 o 
   0   8  11       50.93      102.22     24.55 o 
  -4   9  11      122.98      128.63     29.26 o 
 -12   0  12        0.73       24.78     46.72 o 
 -10   0  12      811.26      931.59     97.72 o 
  -8   0  12     1154.27     1176.34    100.74 o 
  -6   0  12       25.98       35.74     22.19 o 
  -4   0  12      514.75      519.37     37.08 o 
  -2   0  12     2242.45     2095.67     68.79 o 
   0   0  12      395.61      364.52     43.94 o 
   2   0  12      215.36      293.58     40.06 o 
   4   0  12      402.50      403.59     49.11 o 
 -12   1  12      123.89      169.59     72.63 o 
 -11   1  12       48.65       86.88     31.29 o 
 -10   1  12       59.25       66.31     54.74 o 
  -9   1  12     1065.44     1120.07     72.99 o 
  -8   1  12      120.13       99.53     28.15 o 
  -7   1  12      874.61      894.33     60.58 o 
  -6   1  12      218.76      188.30     21.81 o 
  -5   1  12       30.31       33.92     13.78 o 
  -4   1  12      195.87      178.79     18.06 o 
  -3   1  12      709.82      760.71     33.45 o 
  -2   1  12      258.80      269.52     23.33 o 
  -1   1  12      730.92      723.23     42.25 o 
   0   1  12      573.65      553.17     31.32 o 
   1   1  12        0.33       13.40     18.86 o 
   2   1  12       17.91       57.63     16.16 o 
   3   1  12       63.43       83.02     18.04 o 
 -11   2  12      226.72      301.06     47.59 o 
 -10   2  12      233.61      268.72     43.11 o 
  -9   2  12       59.16      124.72     33.77 o 
  -8   2  12      436.77      452.81     47.86 o 
  -7   2  12      716.54      747.38     56.88 o 
  -6   2  12       70.86       82.07     17.07 o 
  -5   2  12      290.62      310.92     24.03 o 
  -4   2  12     1052.78     1003.83     34.44 o 
  -3   2  12      276.44      298.32     24.39 o 
  -2   2  12      406.01      405.89     27.46 o 
  -1   2  12      152.14      164.85     20.68 o 
   0   2  12       57.21       50.44     15.84 o 
   1   2  12      445.50      518.40     31.30 o 
   2   2  12       52.67       90.85     18.91 o 
   3   2  12      161.18      210.66     24.34 o 
 -11   3  12        2.63       -2.19     25.08 o 
 -10   3  12      241.88      292.90     45.30 o 
  -9   3  12       92.20       66.42     44.40 o 
  -8   3  12       29.18       37.77     34.46 o 
  -7   3  12       96.67       71.48     28.24 o 
  -6   3  12     2482.15     2312.03     57.76 o 
  -5   3  12        0.89        7.63     13.13 o 
  -4   3  12     1143.60     1143.55     45.20 o 
  -3   3  12      180.83      136.41     19.05 o 
  -2   3  12      168.50      195.61     21.78 o 
  -1   3  12       19.92       10.86     14.24 o 
   0   3  12      324.61      364.25     32.05 o 
   1   3  12       44.28       55.23     14.76 o 
   2   3  12      184.75      210.66     22.17 o 
   3   3  12        8.98       11.63     29.52 o 
 -11   4  12      363.25      376.56     67.22 o 
 -10   4  12       28.10       38.54     33.46 o 
  -9   4  12        3.16       -2.60     34.08 o 
  -8   4  12       61.54      100.69     29.33 o 
  -7   4  12      409.49      460.55     47.75 o 
  -6   4  12        3.11        9.36     15.61 o 
  -5   4  12     1291.24     1263.46     48.46 o 
  -4   4  12       62.40       72.64     19.61 o 
  -3   4  12       39.57       44.16     20.13 o 
  -2   4  12       81.88       99.53     17.77 o 
  -1   4  12      243.06      240.42     24.35 o 
   0   4  12        0.10       16.88     14.76 o 
   1   4  12      331.05      342.66     33.32 o 
   2   4  12        3.95       -0.40     14.69 o 
 -10   5  12      164.69      209.68     39.47 o 
  -9   5  12      298.80      386.26     49.78 o 
  -8   5  12       30.51       34.84     24.66 o 
  -7   5  12      179.47      192.92     35.50 o 
  -6   5  12      812.71      789.45     41.38 o 
  -5   5  12       26.71       45.44     18.13 o 
  -4   5  12      777.08      810.78     42.66 o 
  -3   5  12      126.44      177.50     25.16 o 
  -2   5  12       40.27       71.21     20.00 o 
  -1   5  12      186.50      239.49     28.73 o 
   0   5  12      134.43      188.00     40.16 o 
   1   5  12       12.79       26.67     17.56 o 
   2   5  12      120.43      148.02     23.20 o 
  -9   6  12        2.44       17.84     26.99 o 
  -8   6  12      447.41      532.23     53.03 o 
  -7   6  12       55.84       64.27     34.96 o 
  -6   6  12      107.40      122.72     28.05 o 
  -5   6  12        1.33       -5.64     17.17 o 
  -4   6  12      724.85      802.61     66.80 o 
  -3   6  12       67.39       87.00     21.19 o 
  -2   6  12      399.38      428.86     44.05 o 
  -1   6  12       60.16       63.29     22.45 o 
   0   6  12       99.61       79.14     26.32 o 
   1   6  12      119.59      141.99     25.80 o 
  -8   7  12        1.75       29.56     34.52 o 
  -7   7  12       91.58       51.00     38.86 o 
  -6   7  12        2.32       26.06     25.74 o 
  -5   7  12       12.69       14.51     18.11 o 
  -4   7  12       23.56       23.34     19.39 o 
  -3   7  12      308.70      421.89     35.92 o 
  -2   7  12       21.59       14.48     19.43 o 
  -1   7  12      170.60      134.95     25.61 o 
   0   7  12        6.20       13.97     19.56 o 
  -5   8  12       48.57       98.75     26.45 o 
  -4   8  12      145.80      147.64     29.70 o 
  -3   8  12      142.24      151.54     25.74 o 
 -11   0  13      182.11      220.10     61.12 o 
  -9   0  13       16.58       52.82     36.54 o 
  -7   0  13      977.72     1001.01     94.96 o 
  -5   0  13     1126.77     1123.52     51.26 o 
  -3   0  13      440.03      425.21     35.65 o 
  -1   0  13      184.09      202.05     36.39 o 
   1   0  13      386.03      450.67    123.10 o 
 -11   1  13       62.61       45.50     30.15 o 
 -10   1  13      111.64      159.41     36.16 o 
  -9   1  13       89.77      102.53     30.62 o 
  -8   1  13      364.05      342.12     49.71 o 
  -7   1  13      175.43      171.36     32.66 o 
  -6   1  13     1282.57     1227.98     47.73 o 
  -5   1  13      146.54      158.09     19.37 o 
  -4   1  13      589.07      573.03     31.20 o 
  -3   1  13      300.69      268.94     21.62 o 
  -2   1  13      108.39      130.92     19.48 o 
  -1   1  13       30.05       42.66     15.14 o 
   0   1  13      416.74      438.93     63.51 o 
   1   1  13        0.20        1.71     16.64 o 
   2   1  13       69.95       67.47     17.45 o 
 -11   2  13      156.00      226.91     87.66 o 
 -10   2  13      405.43      447.11     69.58 o 
  -9   2  13       50.72       65.57     42.26 o 
  -8   2  13      283.01      326.29     54.14 o 
  -7   2  13      382.55      361.31     44.34 o 
  -6   2  13        3.00        6.06     13.39 o 
  -5   2  13      122.41      144.36     18.91 o 
  -4   2  13      600.81      604.71     34.09 o 
  -3   2  13       11.82       21.31     14.55 o 
  -2   2  13      552.24      596.28     32.96 o 
  -1   2  13      342.53      385.80     29.61 o 
   0   2  13        3.55       27.77     15.58 o 
   1   2  13      105.84      156.02     23.89 o 
   2   2  13       63.29       80.71     17.46 o 
 -10   3  13        7.49       -0.99     34.87 o 
  -9   3  13      782.71      933.47     70.09 o 
  -8   3  13       10.41       17.09     20.65 o 
  -7   3  13      146.38      186.74     33.25 o 
  -6   3  13       47.58       29.10     22.24 o 
  -5   3  13      320.50      279.46     28.47 o 
  -4   3  13      114.87       91.71     20.25 o 
  -3   3  13      842.33      890.60     39.84 o 
  -2   3  13        3.49       17.62     14.71 o 
  -1   3  13      149.76      165.05     22.13 o 
   0   3  13       29.49       21.87     22.69 o 
   1   3  13       23.95       78.77     17.29 o 
 -10   4  13      435.17      496.53     58.28 o 
  -9   4  13        0.02       20.32     28.92 o 
  -8   4  13      455.54      444.55     50.40 o 
  -7   4  13       25.97       22.74     20.79 o 
  -6   4  13        5.36       16.13     19.06 o 
  -5   4  13       98.72       72.18     20.36 o 
  -4   4  13      321.47      318.66     30.68 o 
  -3   4  13        0.10       16.84     17.75 o 
  -2   4  13      689.48      695.05     36.57 o 
  -1   4  13       18.95       31.25     16.41 o 
   0   4  13       19.09       14.45     19.60 o 
   1   4  13        0.51        6.46     16.45 o 
  -9   5  13      286.71      262.19     44.14 o 
  -8   5  13      158.13      186.21     36.73 o 
  -7   5  13       93.67      137.69     33.44 o 
  -6   5  13       76.59      116.91     32.30 o 
  -5   5  13      221.21      221.95     27.81 o 
  -4   5  13      233.77      237.76     35.14 o 
  -3   5  13      285.55      329.69     32.80 o 
  -2   5  13       64.81      109.64     25.47 o 
  -1   5  13      134.24       83.99     33.46 o 
   0   5  13       90.95      173.52     29.08 o 
  -8   6  13       42.31       99.34     30.96 o 
  -6   6  13        0.30      -19.19     20.38 o 
  -5   6  13      150.90      191.93     27.14 o 
  -4   6  13       59.11       89.66     22.35 o 
  -3   6  13       11.26       26.20     20.32 o 
  -2   6  13       18.12       34.12     23.01 o 
  -1   6  13      173.02      182.24     28.45 o 
  -5   7  13        4.38        3.60     18.29 o 
  -4   7  13       32.99       31.40     20.13 o 
 -10   0  14      763.77      769.53     95.77 o 
  -8   0  14      161.94      153.94     48.04 o 
  -6   0  14      343.76      264.87     54.52 o 
  -4   0  14      411.69      453.51     59.31 o 
  -2   0  14      230.25      212.05     39.61 o 
   0   0  14       15.88       48.99     27.70 o 
 -10   1  14        3.40       14.60     26.08 o 
  -9   1  14      389.97      385.74     68.48 o 
  -8   1  14      161.92      142.65     34.35 o 
  -7   1  14       14.45       18.06     21.15 o 
  -6   1  14      113.01      114.98     26.20 o 
  -5   1  14      449.37      484.38     28.57 o 
  -4   1  14        0.15       12.25     12.23 o 
  -3   1  14      858.57      709.41     70.12 o 
  -2   1  14       53.01       68.43     17.90 o 
  -1   1  14       25.93       40.73     18.50 o 
   0   1  14       17.00       27.17     30.11 o 
  -9   2  14      180.15      199.57     38.14 o 
  -8   2  14       70.13       87.06     47.13 o 
  -7   2  14      401.45      446.92     76.47 o 
  -6   2  14       39.75       39.92     17.88 o 
  -5   2  14      260.26      238.60     23.76 o 
  -4   2  14      196.63      184.77     25.77 o 
  -3   2  14       70.31       68.11     18.62 o 
  -2   2  14       22.34       40.54     18.03 o 
  -1   2  14      327.11      345.70     28.88 o 
   0   2  14        0.15       33.11     17.89 o 
  -9   3  14       24.83       17.12     37.20 o 
  -8   3  14      322.54      297.88     43.84 o 
  -7   3  14        7.36       21.84     24.05 o 
  -6   3  14      636.90      734.21     41.99 o 
  -5   3  14       52.45       23.81     21.55 o 
  -4   3  14       16.85       12.62     18.11 o 
  -3   3  14       34.47       32.71     16.76 o 
  -2   3  14       56.80       66.35     18.10 o 
  -1   3  14       17.42       32.51     16.24 o 
   0   3  14      364.52      397.68     31.63 o 
  -8   4  14       16.87       26.30     27.57 o 
  -7   4  14      537.31      596.95     55.19 o 
  -6   4  14        9.79       16.44     21.13 o 
  -5   4  14      115.72      124.78     24.57 o 
  -4   4  14        8.09       -7.87     16.52 o 
  -3   4  14       30.84       77.10     30.88 o 
  -2   4  14       75.05      123.03     27.65 o 
  -1   4  14      252.99      294.89     27.88 o 
  -7   5  14        8.10       67.60     41.25 o 
  -6   5  14      313.52      396.29    106.06 o 
  -5   5  14      145.16      191.76     33.01 o 
  -4   5  14        5.72       34.08     19.35 o 
  -3   5  14       28.16       33.76     20.39 o 
  -7   0  15      524.35      696.46     85.15 o 
  -5   0  15       28.81       46.59     20.18 o 
  -3   0  15       43.71       79.78     28.63 o 
  -8   1  15      356.59      350.36     47.07 o 
  -7   1  15       14.05       59.94     25.32 o 
  -6   1  15      274.61      293.89     45.78 o 
  -5   1  15       57.66       98.73     16.94 o 
  -4   1  15       13.77       21.04     14.02 o 
  -3   1  15       70.58       84.98     19.53 o 
  -2   1  15      262.58      255.41     29.77 o 
  -8   2  15       28.18       61.25     26.23 o 
  -7   2  15      192.37      225.60     37.14 o 
  -6   2  15      231.15      266.28     33.99 o 
  -5   2  15        7.09       38.16     19.24 o 
  -4   2  15      178.62      158.27     22.69 o 
  -3   2  15       90.81       95.18     20.64 o 
  -7   3  15       20.13       40.15     24.18 o 
  -6   3  15       14.43       40.69     24.87 o 
  -5   3  15      386.58      425.30     40.28 o 
  -4   3  15        0.19       -7.90     18.01 o 
                                                 
